# Supplementary material for: Lactate Metabolism Dysregulation Drives the Pathogenesis of Acute Kidney Injury
Source: Metabolites. 2026 Jun 22;16(6):434. doi: 10.3390/metabo16060434 (PMC13303532; doi:10.3390/metabo16060434)
Supplement: Supplementary file 1 [file metabolites-16-00434-s001.zip]

Archive with 2 entries (2 files):
- Figure S1 Quality control and clustering of single-cell data.pdf
- Table S1 Summary of data sources and experimental details.xlsx
