# Supplementary material for: Lactate Metabolism Dysregulation Drives the Pathogenesis of Acute Kidney Injury
Source: Metabolites. 2026 Jun 22;16(6):434. doi: 10.3390/metabo16060434 (PMC13303532; doi:10.3390/metabo16060434)
Supplement: Supplementary file 1 [file metabolites-16-00434-s001.zip › Table S1 Summary of data sources and experimental details.xlsx]

## Sheet: S1A
Cell type-specific marker genes
	p_val	avg_log2FC	pct.1	pct.2	p_val_adj	cluster	gene
CUBN	0	3.18756	0.531	0.197	0	Proximal tubule	CUBN
LRP2	0	2.82439	0.587	0.209	0	Proximal tubule	LRP2
GPX3	0	2.79393	0.718	0.437	0	Proximal tubule	GPX3
ALDOB	0	2.70545	0.484	0.134	0	Proximal tubule	ALDOB
SLC13A3	0	2.6398	0.488	0.103	0	Proximal tubule	SLC13A3
ACSM2B	0	2.52021	0.478	0.095	0	Proximal tubule	ACSM2B
FTL	0	2.50215	0.724	0.626	0	Proximal tubule	FTL
ACSM2A	0	2.45495	0.469	0.097	0	Proximal tubule	ACSM2A
CRYAB	0	2.32548	0.438	0.309	0	Proximal tubule	CRYAB
SLC5A12	0	2.2654	0.374	0.063	0	Proximal tubule	SLC5A12
SLC17A1	0	2.17889	0.441	0.087	0	Proximal tubule	SLC17A1
APOE	0	2.16679	0.357	0.139	0	Proximal tubule	APOE
DPYS	0	2.14637	0.433	0.074	0	Proximal tubule	DPYS
SLC22A6	0	2.09629	0.349	0.053	0	Proximal tubule	SLC22A6
SLC4A4	0	2.06332	0.464	0.21	0	Proximal tubule	SLC4A4
SLC13A1	0	2.0121	0.356	0.065	0	Proximal tubule	SLC13A1
PCK1	0	2.00516	0.375	0.159	0	Proximal tubule	PCK1
BHMT	0	1.96961	0.34	0.095	0	Proximal tubule	BHMT
ANPEP	0	1.95764	0.435	0.091	0	Proximal tubule	ANPEP
SLC16A9	0	1.95748	0.34	0.07	0	Proximal tubule	SLC16A9
GDA	0	1.95643	0.355	0.083	0	Proximal tubule	GDA
SLC28A1	0	1.94829	0.404	0.063	0	Proximal tubule	SLC28A1
AC096577.1	0	1.9478	0.278	0.05	0	Proximal tubule	AC096577.1
TINAG	0	1.91882	0.414	0.136	0	Proximal tubule	TINAG
MIOX	0	1.9182	0.3	0.065	0	Proximal tubule	MIOX
FTH1	0	1.86529	0.629	0.591	0	Proximal tubule	FTH1
CMBL	0	1.86495	0.335	0.136	0	Proximal tubule	CMBL
AC087762.1	0	1.84836	0.343	0.043	0	Proximal tubule	AC087762.1
SMIM2-AS1	0	1.84597	0.387	0.082	0	Proximal tubule	SMIM2-AS1
MT1G	0	1.83712	0.271	0.136	0	Proximal tubule	MT1G
CDH9	0	1.83174	0.31	0.049	0	Proximal tubule	CDH9
LINC00871	0	1.82479	0.27	0.054	0	Proximal tubule	LINC00871
NOX4	0	1.79904	0.377	0.177	0	Proximal tubule	NOX4
AK4	0	1.79585	0.42	0.139	0	Proximal tubule	AK4
GATM	0	1.78078	0.329	0.117	0	Proximal tubule	GATM
CXCL14	0	1.76052	0.333	0.137	0	Proximal tubule	CXCL14
PDZK1IP1	0	1.74347	0.399	0.171	0	Proximal tubule	PDZK1IP1
PDZK1	0	1.72496	0.434	0.167	0	Proximal tubule	PDZK1
AGXT2	0	1.72289	0.353	0.04	0	Proximal tubule	AGXT2
CLDN10	0	1.70415	0.452	0.309	0	Proximal tubule	CLDN10
CDH6	0	1.69987	0.374	0.116	0	Proximal tubule	CDH6
ACSF2	0	1.69324	0.342	0.112	0	Proximal tubule	ACSF2
MGST1	0	1.68865	0.397	0.176	0	Proximal tubule	MGST1
GLYAT	0	1.65841	0.342	0.06	0	Proximal tubule	GLYAT
SLC6A13	0	1.65713	0.337	0.059	0	Proximal tubule	SLC6A13
LINC01060	0	1.63513	0.266	0.044	0	Proximal tubule	LINC01060
NCKAP5	0	1.5987	0.419	0.241	0	Proximal tubule	NCKAP5
KCNJ15	0	1.59728	0.415	0.207	0	Proximal tubule	KCNJ15
AOX1	0	1.58839	0.316	0.055	0	Proximal tubule	AOX1
MSRA	0	1.5673	0.445	0.305	0	Proximal tubule	MSRA
HMOX1	0	1.56004	0.259	0.058	0	Proximal tubule	HMOX1
ANKS1B	0	1.54174	0.258	0.125	0	Proximal tubule	ANKS1B
SLC47A2	0	1.53422	0.324	0.058	0	Proximal tubule	SLC47A2
RAB11FIP3	0	1.52548	0.444	0.406	0	Proximal tubule	RAB11FIP3
SLC17A3	0	1.50225	0.289	0.044	0	Proximal tubule	SLC17A3
AL391117.1	0	1.49363	0.28	0.059	0	Proximal tubule	AL391117.1
SLC2A9	0	1.4925	0.375	0.143	0	Proximal tubule	SLC2A9
BHMT2	0	1.47711	0.426	0.271	0	Proximal tubule	BHMT2
RHOBTB1	0	1.46989	0.337	0.104	0	Proximal tubule	RHOBTB1
CTSB	0	1.46021	0.368	0.23	0	Proximal tubule	CTSB
FTCD	0	1.42656	0.32	0.057	0	Proximal tubule	FTCD
SPP1	0	1.42514	0.714	0.618	0	Proximal tubule	SPP1
ABCC2	0	1.41114	0.305	0.047	0	Proximal tubule	ABCC2
ENPEP	0	1.39854	0.382	0.119	0	Proximal tubule	ENPEP
PEPD	0	1.38693	0.343	0.149	0	Proximal tubule	PEPD
PDZD2	0	1.38524	0.351	0.233	0	Proximal tubule	PDZD2
LINC00671	0	1.37675	0.257	0.071	0	Proximal tubule	LINC00671
TRPM3	0	1.36254	0.463	0.266	0	Proximal tubule	TRPM3
AC087482.1	0	1.36228	0.273	0.033	0	Proximal tubule	AC087482.1
SLC47A1	0	1.35546	0.342	0.123	0	Proximal tubule	SLC47A1
PRUNE2	0	1.35499	0.395	0.164	0	Proximal tubule	PRUNE2
ALDH6A1	0	1.35296	0.289	0.146	0	Proximal tubule	ALDH6A1
GLYATL1	0	1.33125	0.268	0.049	0	Proximal tubule	GLYATL1
SLC27A2	0	1.32191	0.299	0.062	0	Proximal tubule	SLC27A2
EHHADH	0	1.31948	0.335	0.154	0	Proximal tubule	EHHADH
LINC02027	0	1.31447	0.317	0.056	0	Proximal tubule	LINC02027
AL589669.1	0	1.30848	0.303	0.061	0	Proximal tubule	AL589669.1
ASS1	0	1.30655	0.279	0.099	0	Proximal tubule	ASS1
SUGCT	0	1.29953	0.379	0.255	0	Proximal tubule	SUGCT
NLGN1	0	1.28129	0.468	0.33	0	Proximal tubule	NLGN1
IL17RB	0	1.2719	0.264	0.054	0	Proximal tubule	IL17RB
BNC2	0	1.2718	0.4	0.308	0	Proximal tubule	BNC2
SLC3A1	0	1.2705	0.447	0.32	0	Proximal tubule	SLC3A1
PLIN2	0	1.26612	0.258	0.128	0	Proximal tubule	PLIN2
ACMSD	0	1.23502	0.325	0.097	0	Proximal tubule	ACMSD
WDR72	0	1.22158	0.49	0.476	0	Proximal tubule	WDR72
RASSF4	0	1.2148	0.331	0.13	0	Proximal tubule	RASSF4
UGT2B7	0	1.21473	0.461	0.325	0	Proximal tubule	UGT2B7
ADAMTS9-AS1	0	1.20887	0.41	0.351	0	Proximal tubule	ADAMTS9-AS1
PTPRD	0	1.18328	0.404	0.183	0	Proximal tubule	PTPRD
MLXIPL	0	1.16547	0.302	0.099	0	Proximal tubule	MLXIPL
BBOX1	0	1.15748	0.346	0.161	0	Proximal tubule	BBOX1
EPB41L3	0	1.14046	0.404	0.273	0	Proximal tubule	EPB41L3
PTH1R	0	1.13817	0.402	0.269	0	Proximal tubule	PTH1R
RNF152	0	1.13443	0.371	0.291	0	Proximal tubule	RNF152
SHMT1	0	1.13227	0.34	0.191	0	Proximal tubule	SHMT1
SAMD5	0	1.13188	0.406	0.255	0	Proximal tubule	SAMD5
CDH2	0	1.1228	0.342	0.105	0	Proximal tubule	CDH2
PRLR	0	1.11062	0.298	0.119	0	Proximal tubule	PRLR
L3MBTL4	0	1.10479	0.414	0.302	0	Proximal tubule	L3MBTL4
SLC1A1	0	1.09864	0.343	0.184	0	Proximal tubule	SLC1A1
AQP1	0	1.09588	0.293	0.17	0	Proximal tubule	AQP1
XYLB	0	1.08959	0.278	0.072	0	Proximal tubule	XYLB
PGPEP1	0	1.08854	0.298	0.15	0	Proximal tubule	PGPEP1
AC007364.1	0	1.08237	0.28	0.077	0	Proximal tubule	AC007364.1
MME	0	1.0804	0.347	0.092	0	Proximal tubule	MME
PBLD	0	1.07417	0.297	0.175	0	Proximal tubule	PBLD
CHDH	0	1.07373	0.289	0.1	0	Proximal tubule	CHDH
NQO2	0	1.06945	0.319	0.149	0	Proximal tubule	NQO2
SLC5A10	0	1.05117	0.262	0.044	0	Proximal tubule	SLC5A10
TTC38	0	1.03483	0.3	0.141	0	Proximal tubule	TTC38
LINC01781	0	1.03196	0.312	0.145	0	Proximal tubule	LINC01781
GLIS1	0	1.0211	0.27	0.048	0	Proximal tubule	GLIS1
DOK6	0	1.01198	0.301	0.097	0	Proximal tubule	DOK6
CDHR3	0	0.987737	0.303	0.142	0	Proximal tubule	CDHR3
GALM	0	0.982999	0.283	0.138	0	Proximal tubule	GALM
GIPC2	0	0.977006	0.293	0.11	0	Proximal tubule	GIPC2
ABCC6	0	0.974292	0.258	0.067	0	Proximal tubule	ABCC6
GK	0	0.965097	0.254	0.138	0	Proximal tubule	GK
HGD	0	0.951729	0.288	0.152	0	Proximal tubule	HGD
SAT2	0	0.94733	0.265	0.154	0	Proximal tubule	SAT2
SLIT2	0	0.929301	0.319	0.178	0	Proximal tubule	SLIT2
CNTNAP3B	0	0.928628	0.37	0.251	0	Proximal tubule	CNTNAP3B
ACO1	0	0.918153	0.292	0.164	0	Proximal tubule	ACO1
SLC22A2	0	0.899194	0.269	0.131	0	Proximal tubule	SLC22A2
HNF4G	0	0.871543	0.262	0.081	0	Proximal tubule	HNF4G
KIF21A	0	0.867093	0.339	0.214	0	Proximal tubule	KIF21A
AL033504.1	0	0.853374	0.313	0.173	0	Proximal tubule	AL033504.1
SLC16A4	0	0.822495	0.272	0.152	0	Proximal tubule	SLC16A4
GPR155	0	0.806496	0.27	0.156	0	Proximal tubule	GPR155
ENTPD5	0	0.796004	0.26	0.15	0	Proximal tubule	ENTPD5
SLC39A14	0	0.746208	0.262	0.162	0	Proximal tubule	SLC39A14
ACSS2	0	0.735461	0.286	0.195	0	Proximal tubule	ACSS2
KIAA1549	0	0.729292	0.26	0.149	0	Proximal tubule	KIAA1549
STX3	0	0.724429	0.294	0.204	0	Proximal tubule	STX3
TNIK	0	0.722923	0.325	0.17	0	Proximal tubule	TNIK
RGL1	0	0.7205	0.291	0.155	0	Proximal tubule	RGL1
PCSK5	0	0.688307	0.321	0.169	0	Proximal tubule	PCSK5
ABCC4	0	0.655099	0.335	0.237	0	Proximal tubule	ABCC4
ARHGAP42	0	0.632697	0.298	0.126	0	Proximal tubule	ARHGAP42
DEFB1	0	0.573809	0.153	0.311	0	Proximal tubule	DEFB1
DOCK8	0	0.566387	0.291	0.135	0	Proximal tubule	DOCK8
ARHGAP10	0	0.515854	0.313	0.186	0	Proximal tubule	ARHGAP10
ROR1	0	0.490556	0.252	0.139	0	Proximal tubule	ROR1
GGT2	0	0.473511	0.27	0.162	0	Proximal tubule	GGT2
RHEX	0	0.428303	0.278	0.174	0	Proximal tubule	RHEX
CD24	0	0.424564	0.286	0.485	0	Proximal tubule	CD24
SRP14	0	0.422902	0.186	0.31	0	Proximal tubule	SRP14
HLA-A	0	0.392346	0.262	0.424	0	Proximal tubule	HLA-A
AMBRA1	0	0.359426	0.388	0.563	0	Proximal tubule	AMBRA1
PSAP	0	0.349176	0.251	0.401	0	Proximal tubule	PSAP
YWHAB	0	0.343319	0.179	0.306	0	Proximal tubule	YWHAB
EIF4G2	0	0.330638	0.21	0.334	0	Proximal tubule	EIF4G2
YBX1	0	0.326694	0.148	0.254	0	Proximal tubule	YBX1
ATP6V0E1	0	0.32556	0.247	0.392	0	Proximal tubule	ATP6V0E1
PKM	0	0.320448	0.297	0.476	0	Proximal tubule	PKM
ACTG1	0	0.31752	0.295	0.468	0	Proximal tubule	ACTG1
WFDC2	0	0.301208	0.227	0.374	0	Proximal tubule	WFDC2
DAZAP2	0	0.297407	0.159	0.273	0	Proximal tubule	DAZAP2
UMOD	0	0.290779	0.228	0.408	0	Proximal tubule	UMOD
TMEM59	0	0.278678	0.182	0.321	0	Proximal tubule	TMEM59
ANXA5	0	0.274394	0.143	0.258	0	Proximal tubule	ANXA5
MYL6	0	0.271821	0.206	0.361	0	Proximal tubule	MYL6
DSTN	0	0.270456	0.259	0.437	0	Proximal tubule	DSTN
HNRNPK	0	0.268095	0.227	0.364	0	Proximal tubule	HNRNPK
ARMC9	0	0.263201	0.201	0.323	0	Proximal tubule	ARMC9
CDC42	0	0.25615	0.204	0.322	0	Proximal tubule	CDC42
HECTD4	0	-0.250453	0.292	0.509	0	Proximal tubule	HECTD4
NRDC	0	-0.250516	0.247	0.427	0	Proximal tubule	NRDC
SCFD1	0	-0.250556	0.208	0.387	0	Proximal tubule	SCFD1
PCNX1	0	-0.250623	0.312	0.532	0	Proximal tubule	PCNX1
UNK	0	-0.250661	0.117	0.252	0	Proximal tubule	UNK
PPP2R5C	0	-0.251277	0.225	0.4	0	Proximal tubule	PPP2R5C
CDKAL1	0	-0.251439	0.359	0.63	0	Proximal tubule	CDKAL1
CSNK1A1	0	-0.251554	0.362	0.639	0	Proximal tubule	CSNK1A1
STAM2	0	-0.251961	0.134	0.297	0	Proximal tubule	STAM2
COA1	0	-0.252077	0.237	0.436	0	Proximal tubule	COA1
ZNF654	0	-0.25239	0.167	0.316	0	Proximal tubule	ZNF654
TMEM65	0	-0.252496	0.169	0.314	0	Proximal tubule	TMEM65
FNDC3A	0	-0.252594	0.347	0.546	0	Proximal tubule	FNDC3A
MBNL2	0	-0.252697	0.313	0.554	0	Proximal tubule	MBNL2
FBXW4	0	-0.253507	0.167	0.337	0	Proximal tubule	FBXW4
NFIC	0	-0.253519	0.204	0.456	0	Proximal tubule	NFIC
TTC17	0	-0.253688	0.349	0.599	0	Proximal tubule	TTC17
RILPL1	0	-0.254349	0.133	0.255	0	Proximal tubule	RILPL1
POU2F1	0	-0.254454	0.235	0.43	0	Proximal tubule	POU2F1
MNAT1	0	-0.254479	0.283	0.511	0	Proximal tubule	MNAT1
PPP3CA	0	-0.255055	0.321	0.505	0	Proximal tubule	PPP3CA
TENT2	0	-0.255056	0.328	0.573	0	Proximal tubule	TENT2
ZNF254	0	-0.255501	0.191	0.366	0	Proximal tubule	ZNF254
NSD2	0	-0.25558	0.164	0.304	0	Proximal tubule	NSD2
TRPC4AP	0	-0.255931	0.21	0.376	0	Proximal tubule	TRPC4AP
LRP6	0	-0.25614	0.217	0.425	0	Proximal tubule	LRP6
BIRC6	0	-0.256534	0.416	0.714	0	Proximal tubule	BIRC6
ARHGAP17	0	-0.256879	0.149	0.257	0	Proximal tubule	ARHGAP17
TRPM7	0	-0.256986	0.328	0.528	0	Proximal tubule	TRPM7
SSH1	0	-0.257135	0.159	0.3	0	Proximal tubule	SSH1
PIP5K1A	0	-0.257518	0.258	0.461	0	Proximal tubule	PIP5K1A
SENP5	0	-0.257654	0.211	0.374	0	Proximal tubule	SENP5
RNF130	0	-0.257811	0.201	0.35	0	Proximal tubule	RNF130
FHOD3	0	-0.257821	0.339	0.506	0	Proximal tubule	FHOD3
RASSF8	0	-0.257876	0.258	0.408	0	Proximal tubule	RASSF8
HOOK3	0	-0.258546	0.188	0.325	0	Proximal tubule	HOOK3
SPAG16	0	-0.258707	0.276	0.442	0	Proximal tubule	SPAG16
RANBP9	0	-0.25879	0.184	0.341	0	Proximal tubule	RANBP9
MAPK8IP3	0	-0.258848	0.136	0.272	0	Proximal tubule	MAPK8IP3
PITPNB	0	-0.258955	0.173	0.321	0	Proximal tubule	PITPNB
RSRP1	0	-0.259021	0.3	0.545	0	Proximal tubule	RSRP1
RAP1B	0	-0.259395	0.29	0.486	0	Proximal tubule	RAP1B
CNOT2	0	-0.259628	0.245	0.436	0	Proximal tubule	CNOT2
CREBBP	0	-0.259832	0.265	0.488	0	Proximal tubule	CREBBP
TP53BP1	0	-0.260429	0.165	0.337	0	Proximal tubule	TP53BP1
CRYBG1	0	-0.260863	0.141	0.254	0	Proximal tubule	CRYBG1
XPO4	0	-0.26095	0.169	0.319	0	Proximal tubule	XPO4
PLOD2	0	-0.261469	0.167	0.379	0	Proximal tubule	PLOD2
SUN1	0	-0.261921	0.151	0.325	0	Proximal tubule	SUN1
LAMB1	0	-0.262106	0.329	0.519	0	Proximal tubule	LAMB1
GPBP1	0	-0.262123	0.293	0.529	0	Proximal tubule	GPBP1
BRWD3	0	-0.26258	0.153	0.288	0	Proximal tubule	BRWD3
NEMF	0	-0.262988	0.252	0.458	0	Proximal tubule	NEMF
MPP7	0	-0.263365	0.154	0.308	0	Proximal tubule	MPP7
SPTLC2	0	-0.263768	0.194	0.374	0	Proximal tubule	SPTLC2
ERCC6L2	0	-0.263843	0.164	0.325	0	Proximal tubule	ERCC6L2
CCDC146	0	-0.26395	0.13	0.267	0	Proximal tubule	CCDC146
CBR4	0	-0.263997	0.259	0.469	0	Proximal tubule	CBR4
SKI	0	-0.264118	0.134	0.256	0	Proximal tubule	SKI
ZNF131	0	-0.264167	0.169	0.328	0	Proximal tubule	ZNF131
EHMT1	0	-0.264195	0.287	0.493	0	Proximal tubule	EHMT1
OXR1	0	-0.2642	0.471	0.672	0	Proximal tubule	OXR1
NSF	0	-0.264319	0.19	0.358	0	Proximal tubule	NSF
NCOA2	0	-0.264377	0.41	0.692	0	Proximal tubule	NCOA2
CFAP70	0	-0.264763	0.119	0.253	0	Proximal tubule	CFAP70
CDC73	0	-0.265018	0.2	0.379	0	Proximal tubule	CDC73
AC139887.2	0	-0.26513	0.195	0.343	0	Proximal tubule	AC139887.2
ATRN	0	-0.265519	0.221	0.398	0	Proximal tubule	ATRN
MKL2	0	-0.266358	0.275	0.473	0	Proximal tubule	MKL2
ACYP2	0	-0.266609	0.275	0.455	0	Proximal tubule	ACYP2
ZBTB1	0	-0.267383	0.132	0.3	0	Proximal tubule	ZBTB1
PPP4R1	0	-0.267605	0.13	0.279	0	Proximal tubule	PPP4R1
CDYL	0	-0.267708	0.186	0.348	0	Proximal tubule	CDYL
UBL3	0	-0.267822	0.135	0.322	0	Proximal tubule	UBL3
LINC01725	0	-0.268052	0.215	0.347	0	Proximal tubule	LINC01725
MPDZ	0	-0.268055	0.192	0.34	0	Proximal tubule	MPDZ
AC124319.2	0	-0.268343	0.208	0.361	0	Proximal tubule	AC124319.2
MLLT6	0	-0.268345	0.149	0.361	0	Proximal tubule	MLLT6
TMEM131	0	-0.268521	0.27	0.492	0	Proximal tubule	TMEM131
AGTPBP1	0	-0.268528	0.161	0.273	0	Proximal tubule	AGTPBP1
SHPRH	0	-0.26863	0.246	0.452	0	Proximal tubule	SHPRH
MBD5	0	-0.268888	0.42	0.725	0	Proximal tubule	MBD5
RBMX	0	-0.26904	0.174	0.37	0	Proximal tubule	RBMX
CRADD	0	-0.269277	0.323	0.503	0	Proximal tubule	CRADD
XRN1	0	-0.269685	0.258	0.472	0	Proximal tubule	XRN1
NAA16	0	-0.269963	0.126	0.264	0	Proximal tubule	NAA16
AP3B1	0	-0.270271	0.308	0.552	0	Proximal tubule	AP3B1
MECP2	0	-0.270448	0.169	0.33	0	Proximal tubule	MECP2
KSR1	0	-0.27139	0.142	0.255	0	Proximal tubule	KSR1
BCL2	0	-0.27158	0.266	0.404	0	Proximal tubule	BCL2
CDKL1	0	-0.272339	0.171	0.333	0	Proximal tubule	CDKL1
SUSD6	0	-0.272538	0.185	0.34	0	Proximal tubule	SUSD6
ITGA3	0	-0.2727	0.119	0.302	0	Proximal tubule	ITGA3
PARP14	0	-0.273051	0.16	0.338	0	Proximal tubule	PARP14
USP15	0	-0.273455	0.264	0.457	0	Proximal tubule	USP15
LINC00476	0	-0.273961	0.118	0.253	0	Proximal tubule	LINC00476
ARAP2	0	-0.274197	0.166	0.303	0	Proximal tubule	ARAP2
PHIP	0	-0.274214	0.288	0.51	0	Proximal tubule	PHIP
ZNF704	0	-0.274565	0.256	0.47	0	Proximal tubule	ZNF704
PHC3	0	-0.274874	0.286	0.51	0	Proximal tubule	PHC3
WWP2	0	-0.274892	0.22	0.405	0	Proximal tubule	WWP2
FNBP4	0	-0.275492	0.251	0.444	0	Proximal tubule	FNBP4
PIBF1	0	-0.275658	0.277	0.479	0	Proximal tubule	PIBF1
PTPRA	0	-0.275732	0.227	0.437	0	Proximal tubule	PTPRA
TBC1D16	0	-0.27602	0.166	0.337	0	Proximal tubule	TBC1D16
SVIL	0	-0.276741	0.313	0.485	0	Proximal tubule	SVIL
SGCE	0	-0.2769	0.1	0.259	0	Proximal tubule	SGCE
GRAMD2B	0	-0.276904	0.313	0.51	0	Proximal tubule	GRAMD2B
RHBDD1	0	-0.277689	0.14	0.297	0	Proximal tubule	RHBDD1
GK5	0	-0.277778	0.093	0.256	0	Proximal tubule	GK5
BTAF1	0	-0.278202	0.181	0.339	0	Proximal tubule	BTAF1
FBXL4	0	-0.278553	0.176	0.37	0	Proximal tubule	FBXL4
CASK	0	-0.278622	0.208	0.366	0	Proximal tubule	CASK
NUTM2A-AS1	0	-0.278818	0.263	0.455	0	Proximal tubule	NUTM2A-AS1
UBE2E3	0	-0.278821	0.206	0.428	0	Proximal tubule	UBE2E3
TCAIM	0	-0.278962	0.223	0.407	0	Proximal tubule	TCAIM
STX18	0	-0.278977	0.199	0.378	0	Proximal tubule	STX18
KIAA2026	0	-0.280617	0.26	0.468	0	Proximal tubule	KIAA2026
NEK1	0	-0.281443	0.207	0.387	0	Proximal tubule	NEK1
UBE2H	0	-0.2816	0.37	0.626	0	Proximal tubule	UBE2H
PRICKLE2	0	-0.281829	0.271	0.438	0	Proximal tubule	PRICKLE2
BICRAL	0	-0.282002	0.185	0.346	0	Proximal tubule	BICRAL
PAWR	0	-0.282551	0.287	0.503	0	Proximal tubule	PAWR
ZMYM2	0	-0.28258	0.345	0.614	0	Proximal tubule	ZMYM2
ZNF438	0	-0.282732	0.148	0.255	0	Proximal tubule	ZNF438
CPSF6	0	-0.283404	0.178	0.386	0	Proximal tubule	CPSF6
CCDC171	0	-0.283866	0.138	0.293	0	Proximal tubule	CCDC171
ZDHHC17	0	-0.284513	0.163	0.322	0	Proximal tubule	ZDHHC17
ADNP	0	-0.28461	0.233	0.469	0	Proximal tubule	ADNP
AL359915.2	0	-0.285579	0.16	0.307	0	Proximal tubule	AL359915.2
CWC27	0	-0.285834	0.15	0.289	0	Proximal tubule	CWC27
SPATA6	0	-0.285844	0.184	0.352	0	Proximal tubule	SPATA6
NMD3	0	-0.28593	0.14	0.287	0	Proximal tubule	NMD3
MED27	0	-0.28644	0.158	0.302	0	Proximal tubule	MED27
CPNE8	0	-0.286579	0.257	0.414	0	Proximal tubule	CPNE8
KLC1	0	-0.289189	0.119	0.256	0	Proximal tubule	KLC1
CRTC1	0	-0.289307	0.109	0.258	0	Proximal tubule	CRTC1
LLGL2	0	-0.28935	0.275	0.469	0	Proximal tubule	LLGL2
WDR70	0	-0.289599	0.293	0.514	0	Proximal tubule	WDR70
ROCK1	0	-0.289671	0.275	0.498	0	Proximal tubule	ROCK1
ZNF44	0	-0.289884	0.205	0.419	0	Proximal tubule	ZNF44
WWC2	0	-0.289899	0.329	0.574	0	Proximal tubule	WWC2
DPY19L2	0	-0.290097	0.137	0.272	0	Proximal tubule	DPY19L2
CAMKMT	0	-0.290727	0.364	0.588	0	Proximal tubule	CAMKMT
SPIN1	0	-0.290893	0.267	0.502	0	Proximal tubule	SPIN1
TERF2IP	0	-0.290992	0.138	0.307	0	Proximal tubule	TERF2IP
UXS1	0	-0.291273	0.085	0.26	0	Proximal tubule	UXS1
HGSNAT	0	-0.291284	0.15	0.32	0	Proximal tubule	HGSNAT
PWWP2A	0	-0.291487	0.115	0.268	0	Proximal tubule	PWWP2A
WNK1	0	-0.292723	0.319	0.555	0	Proximal tubule	WNK1
FARS2	0	-0.29416	0.28	0.507	0	Proximal tubule	FARS2
TNRC18	0	-0.294364	0.253	0.488	0	Proximal tubule	TNRC18
ATF7IP	0	-0.294575	0.255	0.488	0	Proximal tubule	ATF7IP
NHSL1	0	-0.294851	0.179	0.292	0	Proximal tubule	NHSL1
SH3BGRL	0	-0.29508	0.105	0.303	0	Proximal tubule	SH3BGRL
MAP2K5	0	-0.295111	0.224	0.408	0	Proximal tubule	MAP2K5
ANKRD13A	0	-0.296751	0.104	0.277	0	Proximal tubule	ANKRD13A
FBXW11	0	-0.296827	0.267	0.504	0	Proximal tubule	FBXW11
ADAM17	0	-0.296926	0.146	0.307	0	Proximal tubule	ADAM17
GAB1	0	-0.296995	0.262	0.446	0	Proximal tubule	GAB1
DICER1	0	-0.29711	0.229	0.479	0	Proximal tubule	DICER1
TRAK1	0	-0.297294	0.245	0.421	0	Proximal tubule	TRAK1
NUP88	0	-0.297362	0.133	0.279	0	Proximal tubule	NUP88
TNKS	0	-0.297467	0.286	0.531	0	Proximal tubule	TNKS
LAMA1	0	-0.297918	0.126	0.261	0	Proximal tubule	LAMA1
FTX	0	-0.298107	0.519	0.852	0	Proximal tubule	FTX
MUC20-OT1	0	-0.298126	0.384	0.625	0	Proximal tubule	MUC20-OT1
LIMA1	0	-0.298321	0.206	0.371	0	Proximal tubule	LIMA1
ACSL3	0	-0.298609	0.135	0.345	0	Proximal tubule	ACSL3
CTDSPL	0	-0.299289	0.298	0.517	0	Proximal tubule	CTDSPL
SPATA5	0	-0.299331	0.184	0.342	0	Proximal tubule	SPATA5
LITAF	0	-0.29947	0.137	0.35	0	Proximal tubule	LITAF
REV1	0	-0.299617	0.197	0.412	0	Proximal tubule	REV1
AC005208.1	0	-0.299961	0.189	0.339	0	Proximal tubule	AC005208.1
AKAP13	0	-0.301781	0.385	0.634	0	Proximal tubule	AKAP13
RNF115	0	-0.301849	0.226	0.424	0	Proximal tubule	RNF115
PPP1R12B	0	-0.302209	0.265	0.431	0	Proximal tubule	PPP1R12B
FBXL17	0	-0.302747	0.382	0.658	0	Proximal tubule	FBXL17
PRKCI	0	-0.302933	0.164	0.37	0	Proximal tubule	PRKCI
CLASP2	0	-0.303093	0.286	0.52	0	Proximal tubule	CLASP2
VRK2	0	-0.303179	0.127	0.269	0	Proximal tubule	VRK2
MYCBP2	0	-0.303464	0.301	0.537	0	Proximal tubule	MYCBP2
CEP170	0	-0.303829	0.135	0.256	0	Proximal tubule	CEP170
ATXN10	0	-0.303984	0.254	0.481	0	Proximal tubule	ATXN10
EPC2	0	-0.304245	0.196	0.393	0	Proximal tubule	EPC2
DIP2A	0	-0.304303	0.157	0.317	0	Proximal tubule	DIP2A
EPS15	0	-0.304376	0.277	0.51	0	Proximal tubule	EPS15
DST	0	-0.306191	0.302	0.497	0	Proximal tubule	DST
PLS3	0	-0.306402	0.102	0.328	0	Proximal tubule	PLS3
RAB28	0	-0.306525	0.198	0.379	0	Proximal tubule	RAB28
NUP214	0	-0.306612	0.201	0.4	0	Proximal tubule	NUP214
IKBKB	0	-0.307282	0.136	0.266	0	Proximal tubule	IKBKB
PELI2	0	-0.308228	0.271	0.446	0	Proximal tubule	PELI2
SPATS2	0	-0.30829	0.174	0.319	0	Proximal tubule	SPATS2
ACACA	0	-0.308358	0.214	0.393	0	Proximal tubule	ACACA
RALGAPA2	0	-0.308381	0.368	0.583	0	Proximal tubule	RALGAPA2
NSD3	0	-0.308431	0.233	0.467	0	Proximal tubule	NSD3
SCAPER	0	-0.30848	0.312	0.544	0	Proximal tubule	SCAPER
AGO2	0	-0.309653	0.142	0.308	0	Proximal tubule	AGO2
IQGAP1	0	-0.309954	0.207	0.457	0	Proximal tubule	IQGAP1
SLC25A12	0	-0.310487	0.187	0.38	0	Proximal tubule	SLC25A12
EVI5	0	-0.310811	0.271	0.494	0	Proximal tubule	EVI5
ANKRD12	0	-0.311142	0.361	0.624	0	Proximal tubule	ANKRD12
ITFG1	0	-0.31181	0.326	0.588	0	Proximal tubule	ITFG1
TAF3	0	-0.312035	0.176	0.33	0	Proximal tubule	TAF3
TMCO4	0	-0.312343	0.118	0.28	0	Proximal tubule	TMCO4
FAF1	0	-0.312855	0.392	0.686	0	Proximal tubule	FAF1
FAM168A	0	-0.313163	0.19	0.346	0	Proximal tubule	FAM168A
NSD1	0	-0.313293	0.287	0.544	0	Proximal tubule	NSD1
PHF14	0	-0.314049	0.215	0.418	0	Proximal tubule	PHF14
TRIO	0	-0.314254	0.391	0.672	0	Proximal tubule	TRIO
PHLPP1	0	-0.314771	0.182	0.33	0	Proximal tubule	PHLPP1
ARFGEF1	0	-0.315047	0.335	0.602	0	Proximal tubule	ARFGEF1
MSANTD2	0	-0.31535	0.101	0.251	0	Proximal tubule	MSANTD2
ZFAND3	0	-0.315516	0.47	0.799	0	Proximal tubule	ZFAND3
MTR	0	-0.315608	0.316	0.553	0	Proximal tubule	MTR
KIAA0355	0	-0.31652	0.192	0.348	0	Proximal tubule	KIAA0355
MAPK10	0	-0.317003	0.379	0.612	0	Proximal tubule	MAPK10
SDCCAG8	0	-0.317507	0.291	0.528	0	Proximal tubule	SDCCAG8
KCNJ1	0	-0.31779	0.049	0.297	0	Proximal tubule	KCNJ1
PARVA	0	-0.318069	0.14	0.301	0	Proximal tubule	PARVA
VPS13D	0	-0.31869	0.308	0.563	0	Proximal tubule	VPS13D
NUDT4	0	-0.318998	0.14	0.35	0	Proximal tubule	NUDT4
FUS	0	-0.319091	0.221	0.431	0	Proximal tubule	FUS
FAM172A	0	-0.319185	0.335	0.614	0	Proximal tubule	FAM172A
NAMPT	0	-0.319385	0.21	0.361	0	Proximal tubule	NAMPT
ITPR2	0	-0.319494	0.399	0.636	0	Proximal tubule	ITPR2
KMT2C	0	-0.319976	0.403	0.708	0	Proximal tubule	KMT2C
PAN3	0	-0.320649	0.368	0.65	0	Proximal tubule	PAN3
MARK3	0	-0.321318	0.33	0.596	0	Proximal tubule	MARK3
SEC22A	0	-0.321595	0.142	0.288	0	Proximal tubule	SEC22A
UBR2	0	-0.321692	0.28	0.527	0	Proximal tubule	UBR2
DNMT3A	0	-0.321985	0.155	0.324	0	Proximal tubule	DNMT3A
MIPOL1	0	-0.321987	0.158	0.327	0	Proximal tubule	MIPOL1
FOXO3	0	-0.322291	0.313	0.522	0	Proximal tubule	FOXO3
R3HDM1	0	-0.322388	0.225	0.408	0	Proximal tubule	R3HDM1
UGGT2	0	-0.322845	0.251	0.475	0	Proximal tubule	UGGT2
FRYL	0	-0.323331	0.328	0.575	0	Proximal tubule	FRYL
GPI	0	-0.324061	0.196	0.345	0	Proximal tubule	GPI
YEATS2	0	-0.32493	0.117	0.265	0	Proximal tubule	YEATS2
TLK1	0	-0.325496	0.258	0.489	0	Proximal tubule	TLK1
HIVEP1	0	-0.325545	0.159	0.305	0	Proximal tubule	HIVEP1
ZNF431	0	-0.325604	0.09	0.252	0	Proximal tubule	ZNF431
HIF1A-AS2	0	-0.325769	0.128	0.267	0	Proximal tubule	HIF1A-AS2
SMAD2	0	-0.32625	0.236	0.455	0	Proximal tubule	SMAD2
P3H2	0	-0.326633	0.288	0.452	0	Proximal tubule	P3H2
NFE2L2	0	-0.32747	0.351	0.59	0	Proximal tubule	NFE2L2
ZCCHC7	0	-0.32852	0.347	0.601	0	Proximal tubule	ZCCHC7
NFKB1	0	-0.328564	0.185	0.337	0	Proximal tubule	NFKB1
WAC	0	-0.328809	0.342	0.622	0	Proximal tubule	WAC
TTLL5	0	-0.329071	0.183	0.349	0	Proximal tubule	TTLL5
MYO5A	0	-0.329422	0.127	0.285	0	Proximal tubule	MYO5A
CREM	0	-0.329464	0.144	0.307	0	Proximal tubule	CREM
DDX17	0	-0.329558	0.452	0.788	0	Proximal tubule	DDX17
CDH1	0	-0.32958	0.065	0.278	0	Proximal tubule	CDH1
COP1	0	-0.329963	0.308	0.554	0	Proximal tubule	COP1
TNRC6C	0	-0.330062	0.144	0.299	0	Proximal tubule	TNRC6C
RLF	0	-0.330247	0.183	0.36	0	Proximal tubule	RLF
CYP7B1	0	-0.330587	0.114	0.258	0	Proximal tubule	CYP7B1
DANT2	0	-0.330754	0.332	0.54	0	Proximal tubule	DANT2
FEZ2	0	-0.331121	0.136	0.318	0	Proximal tubule	FEZ2
AC021231.1	0	-0.331336	0.111	0.257	0	Proximal tubule	AC021231.1
EPC1	0	-0.331699	0.242	0.46	0	Proximal tubule	EPC1
PACS1	0	-0.332327	0.284	0.503	0	Proximal tubule	PACS1
ZHX2	0	-0.332879	0.304	0.506	0	Proximal tubule	ZHX2
SOS1	0	-0.334014	0.32	0.575	0	Proximal tubule	SOS1
ZFYVE16	0	-0.33405	0.162	0.359	0	Proximal tubule	ZFYVE16
LRCH3	0	-0.334126	0.222	0.409	0	Proximal tubule	LRCH3
ATP9B	0	-0.334516	0.271	0.493	0	Proximal tubule	ATP9B
SLC25A29	0	-0.33487	0.131	0.287	0	Proximal tubule	SLC25A29
EPB41L4A	0	-0.334934	0.325	0.548	0	Proximal tubule	EPB41L4A
SLC10A7	0	-0.335338	0.114	0.26	0	Proximal tubule	SLC10A7
JPX	0	-0.335483	0.26	0.496	0	Proximal tubule	JPX
GPATCH8	0	-0.335506	0.315	0.57	0	Proximal tubule	GPATCH8
PNISR	0	-0.335967	0.351	0.637	0	Proximal tubule	PNISR
PPP6R3	0	-0.336299	0.359	0.646	0	Proximal tubule	PPP6R3
KAT2B	0	-0.336304	0.122	0.274	0	Proximal tubule	KAT2B
ASXL1	0	-0.336648	0.268	0.478	0	Proximal tubule	ASXL1
CREB3L2	0	-0.337596	0.167	0.345	0	Proximal tubule	CREB3L2
PPP3CC	0	-0.3382	0.185	0.335	0	Proximal tubule	PPP3CC
YAP1	0	-0.3383	0.318	0.564	0	Proximal tubule	YAP1
IQCK	0	-0.3386	0.129	0.292	0	Proximal tubule	IQCK
CCDC7	0	-0.338902	0.163	0.335	0	Proximal tubule	CCDC7
MBOAT2	0	-0.338927	0.116	0.28	0	Proximal tubule	MBOAT2
PSME4	0	-0.341037	0.213	0.418	0	Proximal tubule	PSME4
BRWD1	0	-0.341069	0.311	0.578	0	Proximal tubule	BRWD1
DPH6	0	-0.341212	0.27	0.481	0	Proximal tubule	DPH6
FBXW7	0	-0.341221	0.27	0.484	0	Proximal tubule	FBXW7
ZDHHC21	0	-0.341226	0.201	0.419	0	Proximal tubule	ZDHHC21
STX8	0	-0.342025	0.231	0.426	0	Proximal tubule	STX8
LRCH1	0	-0.342034	0.322	0.554	0	Proximal tubule	LRCH1
PXN	0	-0.342417	0.104	0.252	0	Proximal tubule	PXN
ANKRD11	0	-0.343065	0.354	0.619	0	Proximal tubule	ANKRD11
MCU	0	-0.344535	0.21	0.371	0	Proximal tubule	MCU
KDM6A	0	-0.344948	0.282	0.515	0	Proximal tubule	KDM6A
CLCNKA	0	-0.34495	0.044	0.264	0	Proximal tubule	CLCNKA
CDK13	0	-0.345024	0.318	0.58	0	Proximal tubule	CDK13
INTS6	0	-0.345391	0.2	0.387	0	Proximal tubule	INTS6
BABAM2	0	-0.345866	0.369	0.639	0	Proximal tubule	BABAM2
ATXN3	0	-0.345868	0.124	0.287	0	Proximal tubule	ATXN3
DAB2IP	0	-0.345918	0.156	0.345	0	Proximal tubule	DAB2IP
LRRFIP1	0	-0.346243	0.328	0.618	0	Proximal tubule	LRRFIP1
COG5	0	-0.347047	0.273	0.495	0	Proximal tubule	COG5
FAR1	0	-0.347491	0.144	0.346	0	Proximal tubule	FAR1
GLIS3	0	-0.347759	0.435	0.674	0	Proximal tubule	GLIS3
FNBP1	0	-0.348278	0.255	0.398	0	Proximal tubule	FNBP1
ZNF638	0	-0.348292	0.38	0.678	0	Proximal tubule	ZNF638
TMCC1	0	-0.348293	0.326	0.585	0	Proximal tubule	TMCC1
PLSCR1	0	-0.350272	0.147	0.382	0	Proximal tubule	PLSCR1
ARID5B	0	-0.350398	0.295	0.498	0	Proximal tubule	ARID5B
CDC27	0	-0.351043	0.181	0.377	0	Proximal tubule	CDC27
NEK7	0	-0.351075	0.242	0.473	0	Proximal tubule	NEK7
EEA1	0	-0.3523	0.213	0.414	0	Proximal tubule	EEA1
CEP192	0	-0.352443	0.165	0.349	0	Proximal tubule	CEP192
RAP1A	0	-0.352519	0.205	0.415	0	Proximal tubule	RAP1A
ATAD2B	0	-0.352839	0.229	0.445	0	Proximal tubule	ATAD2B
SOS2	0	-0.35301	0.249	0.496	0	Proximal tubule	SOS2
MITF	0	-0.353452	0.281	0.515	0	Proximal tubule	MITF
RALGPS2	0	-0.353904	0.222	0.414	0	Proximal tubule	RALGPS2
ERMP1	0	-0.354236	0.086	0.329	0	Proximal tubule	ERMP1
APP	0	-0.35443	0.443	0.772	0	Proximal tubule	APP
IGFBP7	0	-0.354661	0.361	0.708	0	Proximal tubule	IGFBP7
LNPEP	0	-0.356582	0.186	0.444	0	Proximal tubule	LNPEP
CEP70	0	-0.356926	0.131	0.336	0	Proximal tubule	CEP70
PIK3C2A	0	-0.357001	0.284	0.527	0	Proximal tubule	PIK3C2A
TRMT9B	0	-0.357009	0.166	0.326	0	Proximal tubule	TRMT9B
UBR5	0	-0.357402	0.311	0.577	0	Proximal tubule	UBR5
LIMS1	0	-0.357694	0.26	0.459	0	Proximal tubule	LIMS1
TAOK3	0	-0.358194	0.289	0.524	0	Proximal tubule	TAOK3
FBXO11	0	-0.358885	0.284	0.523	0	Proximal tubule	FBXO11
DENND1B	0	-0.358968	0.229	0.451	0	Proximal tubule	DENND1B
OGT	0	-0.359087	0.194	0.412	0	Proximal tubule	OGT
HLCS	0	-0.359604	0.192	0.368	0	Proximal tubule	HLCS
TMEM116	0	-0.35978	0.086	0.271	0	Proximal tubule	TMEM116
ERC1	0	-0.361154	0.386	0.65	0	Proximal tubule	ERC1
VPS45	0	-0.361476	0.133	0.3	0	Proximal tubule	VPS45
CHD6	0	-0.361722	0.23	0.472	0	Proximal tubule	CHD6
STK32B	0	-0.361726	0.193	0.319	0	Proximal tubule	STK32B
MCPH1	0	-0.361757	0.195	0.373	0	Proximal tubule	MCPH1
C20orf194	0	-0.362447	0.356	0.619	0	Proximal tubule	C20orf194
RB1	0	-0.364364	0.259	0.478	0	Proximal tubule	RB1
UBR3	0	-0.364851	0.298	0.564	0	Proximal tubule	UBR3
HDAC8	0	-0.364914	0.272	0.487	0	Proximal tubule	HDAC8
WWOX	0	-0.365721	0.489	0.748	0	Proximal tubule	WWOX
MIR29B2CHG	0	-0.366809	0.244	0.44	0	Proximal tubule	MIR29B2CHG
ATP2C1	0	-0.369026	0.137	0.379	0	Proximal tubule	ATP2C1
CTIF	0	-0.369159	0.14	0.308	0	Proximal tubule	CTIF
BCAR3	0	-0.370083	0.14	0.315	0	Proximal tubule	BCAR3
MAP3K1	0	-0.370642	0.232	0.462	0	Proximal tubule	MAP3K1
KDM7A	0	-0.370893	0.117	0.313	0	Proximal tubule	KDM7A
GULP1	0	-0.370998	0.222	0.399	0	Proximal tubule	GULP1
CAMSAP2	0	-0.371108	0.172	0.371	0	Proximal tubule	CAMSAP2
RAI1	0	-0.371404	0.098	0.251	0	Proximal tubule	RAI1
PCNX2	0	-0.371447	0.154	0.365	0	Proximal tubule	PCNX2
VAV3	0	-0.371707	0.301	0.551	0	Proximal tubule	VAV3
WRN	0	-0.371897	0.116	0.284	0	Proximal tubule	WRN
MTERF1	0	-0.372188	0.119	0.266	0	Proximal tubule	MTERF1
AL136164.2	0	-0.373012	0.147	0.307	0	Proximal tubule	AL136164.2
ODF2L	0	-0.373143	0.135	0.342	0	Proximal tubule	ODF2L
ZRANB2	0	-0.373262	0.227	0.478	0	Proximal tubule	ZRANB2
TBC1D22A	0	-0.373619	0.314	0.542	0	Proximal tubule	TBC1D22A
PTEN	0	-0.375357	0.274	0.526	0	Proximal tubule	PTEN
GSE1	0	-0.375516	0.248	0.414	0	Proximal tubule	GSE1
MAP3K5	0	-0.375819	0.237	0.344	0	Proximal tubule	MAP3K5
PPM1L	0	-0.3766	0.187	0.33	0	Proximal tubule	PPM1L
PDLIM5	0	-0.377999	0.337	0.525	0	Proximal tubule	PDLIM5
USP3	0	-0.378475	0.202	0.437	0	Proximal tubule	USP3
TFCP2	0	-0.379521	0.203	0.413	0	Proximal tubule	TFCP2
ARID2	0	-0.379578	0.277	0.533	0	Proximal tubule	ARID2
TTC14	0	-0.379799	0.175	0.39	0	Proximal tubule	TTC14
TMEM213	0	-0.380646	0.055	0.3	0	Proximal tubule	TMEM213
DYNC2H1	0	-0.380746	0.198	0.428	0	Proximal tubule	DYNC2H1
KLHL5	0	-0.380875	0.132	0.308	0	Proximal tubule	KLHL5
ELF1	0	-0.381083	0.258	0.491	0	Proximal tubule	ELF1
FLNB	0	-0.381114	0.236	0.503	0	Proximal tubule	FLNB
VPS13C	0	-0.381258	0.289	0.563	0	Proximal tubule	VPS13C
REEP3	0	-0.381507	0.132	0.334	0	Proximal tubule	REEP3
TSPAN14	0	-0.382265	0.105	0.279	0	Proximal tubule	TSPAN14
FOSL2	0	-0.382408	0.112	0.303	0	Proximal tubule	FOSL2
BBS9	0	-0.38324	0.231	0.443	0	Proximal tubule	BBS9
PPP1R12A	0	-0.383439	0.285	0.53	0	Proximal tubule	PPP1R12A
CBFB	0	-0.384371	0.163	0.367	0	Proximal tubule	CBFB
VGLL4	0	-0.38438	0.254	0.501	0	Proximal tubule	VGLL4
ACAP2	0	-0.384443	0.241	0.47	0	Proximal tubule	ACAP2
UMAD1	0	-0.384626	0.259	0.485	0	Proximal tubule	UMAD1
KIF13A	0	-0.385592	0.217	0.407	0	Proximal tubule	KIF13A
SMURF1	0	-0.386218	0.226	0.401	0	Proximal tubule	SMURF1
PTPN14	0	-0.386279	0.294	0.54	0	Proximal tubule	PTPN14
SWAP70	0	-0.386661	0.106	0.281	0	Proximal tubule	SWAP70
EPB41L1	0	-0.386799	0.25	0.462	0	Proximal tubule	EPB41L1
PRDM2	0	-0.386865	0.133	0.333	0	Proximal tubule	PRDM2
PELI1	0	-0.387908	0.135	0.254	0	Proximal tubule	PELI1
STRN	0	-0.388771	0.176	0.393	0	Proximal tubule	STRN
ABCA5	0	-0.389498	0.17	0.354	0	Proximal tubule	ABCA5
COL4A2	0	-0.38955	0.321	0.476	0	Proximal tubule	COL4A2
ATG10	0	-0.390303	0.15	0.347	0	Proximal tubule	ATG10
SPRED2	0	-0.390974	0.179	0.363	0	Proximal tubule	SPRED2
ARIH1	0	-0.391647	0.327	0.604	0	Proximal tubule	ARIH1
THRB	0	-0.391752	0.334	0.546	0	Proximal tubule	THRB
FOXO1	0	-0.391846	0.319	0.522	0	Proximal tubule	FOXO1
LGR4	0	-0.391877	0.353	0.578	0	Proximal tubule	LGR4
ANKS1A	0	-0.391991	0.255	0.444	0	Proximal tubule	ANKS1A
FAM120B	0	-0.392142	0.206	0.417	0	Proximal tubule	FAM120B
LRBA	0	-0.392957	0.478	0.763	0	Proximal tubule	LRBA
NIPBL	0	-0.393376	0.364	0.684	0	Proximal tubule	NIPBL
MINDY2	0	-0.394236	0.158	0.403	0	Proximal tubule	MINDY2
SCNN1A	0	-0.394369	0.124	0.413	0	Proximal tubule	SCNN1A
ACOT11	0	-0.394529	0.168	0.356	0	Proximal tubule	ACOT11
KCNJ16	0	-0.394794	0.368	0.568	0	Proximal tubule	KCNJ16
MYO9A	0	-0.395862	0.419	0.701	0	Proximal tubule	MYO9A
DTNB	0	-0.396034	0.178	0.368	0	Proximal tubule	DTNB
GMDS	0	-0.396997	0.271	0.509	0	Proximal tubule	GMDS
DNASE1	0	-0.400329	0.126	0.317	0	Proximal tubule	DNASE1
THADA	0	-0.401197	0.238	0.48	0	Proximal tubule	THADA
GABPB1-AS1	0	-0.40178	0.142	0.318	0	Proximal tubule	GABPB1-AS1
TBC1D5	0	-0.404782	0.404	0.719	0	Proximal tubule	TBC1D5
TMEM164	0	-0.405	0.111	0.291	0	Proximal tubule	TMEM164
TMEM161B-AS1	0	-0.405126	0.23	0.452	0	Proximal tubule	TMEM161B-AS1
SENP7	0	-0.405377	0.169	0.4	0	Proximal tubule	SENP7
PIAS1	0	-0.407143	0.288	0.531	0	Proximal tubule	PIAS1
PTBP2	0	-0.408048	0.253	0.493	0	Proximal tubule	PTBP2
SRGAP3	0	-0.410184	0.158	0.325	0	Proximal tubule	SRGAP3
ARMH4	0	-0.410838	0.153	0.263	0	Proximal tubule	ARMH4
TNRC6B	0	-0.411102	0.427	0.753	0	Proximal tubule	TNRC6B
TDRD3	0	-0.411925	0.211	0.451	0	Proximal tubule	TDRD3
LARGE1	0	-0.41217	0.262	0.438	0	Proximal tubule	LARGE1
ZNF618	0	-0.413323	0.184	0.429	0	Proximal tubule	ZNF618
PHTF2	0	-0.413666	0.097	0.255	0	Proximal tubule	PHTF2
RIC1	0	-0.414326	0.197	0.406	0	Proximal tubule	RIC1
UACA	0	-0.414816	0.242	0.442	0	Proximal tubule	UACA
CLCN5	0	-0.415767	0.286	0.467	0	Proximal tubule	CLCN5
EFHD1	0	-0.415966	0.172	0.381	0	Proximal tubule	EFHD1
ARID4B	0	-0.416841	0.324	0.619	0	Proximal tubule	ARID4B
HMBOX1	0	-0.416872	0.228	0.444	0	Proximal tubule	HMBOX1
MAL	0	-0.41701	0.072	0.378	0	Proximal tubule	MAL
SP100	0	-0.417373	0.189	0.368	0	Proximal tubule	SP100
BICC1	0	-0.418038	0.504	0.686	0	Proximal tubule	BICC1
ZBTB16	0	-0.418322	0.198	0.304	0	Proximal tubule	ZBTB16
FAM110B	0	-0.419139	0.084	0.275	0	Proximal tubule	FAM110B
ANKRD10	0	-0.419291	0.277	0.544	0	Proximal tubule	ANKRD10
TIAM2	0	-0.420009	0.154	0.352	0	Proximal tubule	TIAM2
KLHL2	0	-0.420071	0.144	0.342	0	Proximal tubule	KLHL2
PPP2R5A	0	-0.420339	0.169	0.414	0	Proximal tubule	PPP2R5A
MAP4K4	0	-0.421099	0.218	0.381	0	Proximal tubule	MAP4K4
CNOT6L	0	-0.421737	0.158	0.383	0	Proximal tubule	CNOT6L
FOCAD	0	-0.422459	0.189	0.405	0	Proximal tubule	FOCAD
ATXN1	0	-0.4229	0.372	0.638	0	Proximal tubule	ATXN1
LINC00623	0	-0.423568	0.1	0.273	0	Proximal tubule	LINC00623
GNG7	0	-0.424208	0.104	0.268	0	Proximal tubule	GNG7
REV3L	0	-0.424523	0.302	0.526	0	Proximal tubule	REV3L
KANSL1	0	-0.424938	0.42	0.749	0	Proximal tubule	KANSL1
TXNIP	0	-0.425616	0.275	0.646	0	Proximal tubule	TXNIP
RNF145	0	-0.426012	0.097	0.275	0	Proximal tubule	RNF145
MON2	0	-0.426621	0.299	0.581	0	Proximal tubule	MON2
GUCY1A1	0	-0.426666	0.102	0.269	0	Proximal tubule	GUCY1A1
UVRAG	0	-0.426773	0.237	0.444	0	Proximal tubule	UVRAG
NCOR2	0	-0.427011	0.172	0.382	0	Proximal tubule	NCOR2
FRAS1	0	-0.427012	0.306	0.464	0	Proximal tubule	FRAS1
TBC1D32	0	-0.427589	0.102	0.288	0	Proximal tubule	TBC1D32
ARHGAP29	0	-0.428772	0.357	0.596	0	Proximal tubule	ARHGAP29
DNAH14	0	-0.429324	0.246	0.453	0	Proximal tubule	DNAH14
RNPC3	0	-0.433197	0.169	0.351	0	Proximal tubule	RNPC3
HSD11B2	0	-0.433217	0.078	0.255	0	Proximal tubule	HSD11B2
AHI1	0	-0.433288	0.255	0.493	0	Proximal tubule	AHI1
USP25	0	-0.43344	0.274	0.549	0	Proximal tubule	USP25
GPD2	0	-0.43385	0.089	0.27	0	Proximal tubule	GPD2
SMG6	0	-0.436146	0.249	0.486	0	Proximal tubule	SMG6
MICU3	0	-0.437363	0.055	0.255	0	Proximal tubule	MICU3
UBE2E1	0	-0.438207	0.214	0.441	0	Proximal tubule	UBE2E1
TRAPPC9	0	-0.438231	0.337	0.605	0	Proximal tubule	TRAPPC9
USP34	0	-0.438243	0.396	0.727	0	Proximal tubule	USP34
PCM1	0	-0.438294	0.292	0.594	0	Proximal tubule	PCM1
PPP1CB	0	-0.43859	0.109	0.278	0	Proximal tubule	PPP1CB
MYH9	0	-0.441648	0.236	0.48	0	Proximal tubule	MYH9
STAT3	0	-0.442601	0.329	0.622	0	Proximal tubule	STAT3
RBBP8	0	-0.442653	0.158	0.405	0	Proximal tubule	RBBP8
OSMR	0	-0.443487	0.172	0.331	0	Proximal tubule	OSMR
TMPRSS2	0	-0.444057	0.069	0.264	0	Proximal tubule	TMPRSS2
PTPN12	0	-0.444283	0.226	0.429	0	Proximal tubule	PTPN12
ELF2	0	-0.444477	0.313	0.589	0	Proximal tubule	ELF2
ARHGEF3	0	-0.44455	0.286	0.543	0	Proximal tubule	ARHGEF3
VPS13B	0	-0.445936	0.352	0.661	0	Proximal tubule	VPS13B
CYTH1	0	-0.446477	0.161	0.329	0	Proximal tubule	CYTH1
FAM13B	0	-0.446812	0.201	0.426	0	Proximal tubule	FAM13B
PDE10A	0	-0.44866	0.287	0.394	0	Proximal tubule	PDE10A
SENP6	0	-0.449008	0.321	0.633	0	Proximal tubule	SENP6
CD9	0	-0.449278	0.074	0.339	0	Proximal tubule	CD9
SMC5	0	-0.449837	0.19	0.421	0	Proximal tubule	SMC5
CMSS1	0	-0.450298	0.134	0.314	0	Proximal tubule	CMSS1
SMURF2	0	-0.450417	0.2	0.416	0	Proximal tubule	SMURF2
RALGAPA1	0	-0.450959	0.304	0.593	0	Proximal tubule	RALGAPA1
KAT6A	0	-0.45098	0.267	0.512	0	Proximal tubule	KAT6A
MKLN1	0	-0.45131	0.412	0.735	0	Proximal tubule	MKLN1
SHROOM3	0	-0.451482	0.225	0.481	0	Proximal tubule	SHROOM3
AK3	0	-0.451715	0.259	0.532	0	Proximal tubule	AK3
TBL1X	0	-0.453219	0.274	0.527	0	Proximal tubule	TBL1X
NKTR	0	-0.453351	0.294	0.575	0	Proximal tubule	NKTR
CRYBG3	0	-0.453801	0.099	0.303	0	Proximal tubule	CRYBG3
SCAF8	0	-0.454372	0.252	0.511	0	Proximal tubule	SCAF8
ASCC3	0	-0.454647	0.201	0.438	0	Proximal tubule	ASCC3
MYO5C	0	-0.454704	0.061	0.292	0	Proximal tubule	MYO5C
SNX25	0	-0.455534	0.163	0.352	0	Proximal tubule	SNX25
BAZ2B	0	-0.455744	0.377	0.696	0	Proximal tubule	BAZ2B
SMARCA2	0	-0.455874	0.198	0.458	0	Proximal tubule	SMARCA2
PTBP3	0	-0.456339	0.243	0.469	0	Proximal tubule	PTBP3
CTBP2	0	-0.456343	0.316	0.613	0	Proximal tubule	CTBP2
MPRIP	0	-0.45646	0.19	0.443	0	Proximal tubule	MPRIP
FGF13	0	-0.456533	0.147	0.269	0	Proximal tubule	FGF13
PRKX	0	-0.456589	0.094	0.295	0	Proximal tubule	PRKX
CDK6	0	-0.456628	0.158	0.393	0	Proximal tubule	CDK6
CCNY	0	-0.457109	0.337	0.6	0	Proximal tubule	CCNY
TCF12	0	-0.457193	0.42	0.758	0	Proximal tubule	TCF12
TRAF3IP2-AS1	0	-0.457751	0.123	0.29	0	Proximal tubule	TRAF3IP2-AS1
TOM1L2	0	-0.458982	0.215	0.443	0	Proximal tubule	TOM1L2
VPS37B	0	-0.459245	0.107	0.309	0	Proximal tubule	VPS37B
GRIP1	0	-0.459693	0.248	0.392	0	Proximal tubule	GRIP1
SERINC5	0	-0.460099	0.094	0.257	0	Proximal tubule	SERINC5
AF117829.1	0	-0.46019	0.187	0.411	0	Proximal tubule	AF117829.1
C1QTNF3-AMACR	0	-0.46241	0.113	0.296	0	Proximal tubule	C1QTNF3-AMACR
POGZ	0	-0.464221	0.274	0.568	0	Proximal tubule	POGZ
MAP4K5	0	-0.464548	0.179	0.411	0	Proximal tubule	MAP4K5
GALNT10	0	-0.466083	0.081	0.262	0	Proximal tubule	GALNT10
SUPT3H	0	-0.466967	0.221	0.468	0	Proximal tubule	SUPT3H
NAIP	0	-0.467773	0.173	0.398	0	Proximal tubule	NAIP
KIZ	0	-0.468667	0.112	0.291	0	Proximal tubule	KIZ
TCF7L2	0	-0.469772	0.302	0.567	0	Proximal tubule	TCF7L2
ANKRD28	0	-0.470004	0.249	0.511	0	Proximal tubule	ANKRD28
AUTS2	0	-0.470696	0.283	0.468	0	Proximal tubule	AUTS2
DAAM1	0	-0.470786	0.14	0.349	0	Proximal tubule	DAAM1
IPCEF1	0	-0.471997	0.101	0.278	0	Proximal tubule	IPCEF1
MIR99AHG	0	-0.47218	0.327	0.568	0	Proximal tubule	MIR99AHG
MALAT1	0	-0.473076	0.975	0.994	0	Proximal tubule	MALAT1
TMEM117	0	-0.474182	0.213	0.413	0	Proximal tubule	TMEM117
ARMCX4	0	-0.47462	0.143	0.354	0	Proximal tubule	ARMCX4
RPS6KA6	0	-0.474655	0.069	0.294	0	Proximal tubule	RPS6KA6
CEP112	0	-0.474773	0.201	0.412	0	Proximal tubule	CEP112
PIP4K2A	0	-0.475696	0.222	0.341	0	Proximal tubule	PIP4K2A
AZIN1-AS1	0	-0.475877	0.117	0.316	0	Proximal tubule	AZIN1-AS1
TBC1D1	0	-0.477214	0.301	0.573	0	Proximal tubule	TBC1D1
RAPH1	0	-0.477245	0.118	0.291	0	Proximal tubule	RAPH1
SORL1	0	-0.480306	0.042	0.322	0	Proximal tubule	SORL1
ATF7IP2	0	-0.480516	0.077	0.264	0	Proximal tubule	ATF7IP2
AC116366.3	0	-0.481077	0.108	0.281	0	Proximal tubule	AC116366.3
MAGI3	0	-0.482594	0.317	0.56	0	Proximal tubule	MAGI3
GPCPD1	0	-0.483193	0.124	0.354	0	Proximal tubule	GPCPD1
PDE4DIP	0	-0.485272	0.175	0.423	0	Proximal tubule	PDE4DIP
SIK3	0	-0.486828	0.435	0.758	0	Proximal tubule	SIK3
FAAH2	0	-0.488791	0.136	0.339	0	Proximal tubule	FAAH2
CLMN	0	-0.488965	0.282	0.526	0	Proximal tubule	CLMN
NLK	0	-0.489223	0.263	0.531	0	Proximal tubule	NLK
EXOC6B	0	-0.490709	0.33	0.62	0	Proximal tubule	EXOC6B
SCLT1	0	-0.492142	0.125	0.306	0	Proximal tubule	SCLT1
BTBD9	0	-0.492439	0.346	0.618	0	Proximal tubule	BTBD9
MAP4K3	0	-0.493634	0.304	0.603	0	Proximal tubule	MAP4K3
STXBP5	0	-0.495565	0.156	0.377	0	Proximal tubule	STXBP5
UBR1	0	-0.496765	0.194	0.445	0	Proximal tubule	UBR1
OSMR-AS1	0	-0.496961	0.123	0.296	0	Proximal tubule	OSMR-AS1
JARID2	0	-0.496987	0.207	0.411	0	Proximal tubule	JARID2
SMYD3	0	-0.497055	0.363	0.632	0	Proximal tubule	SMYD3
MTHFD1L	0	-0.497996	0.123	0.253	0	Proximal tubule	MTHFD1L
PBX1	0	-0.498226	0.386	0.612	0	Proximal tubule	PBX1
LYST	0	-0.498472	0.154	0.346	0	Proximal tubule	LYST
PDS5B	0	-0.498637	0.21	0.47	0	Proximal tubule	PDS5B
TJP1	0	-0.498979	0.247	0.48	0	Proximal tubule	TJP1
TMTC2	0	-0.49927	0.273	0.465	0	Proximal tubule	TMTC2
OPHN1	0	-0.500713	0.17	0.381	0	Proximal tubule	OPHN1
GSN	0	-0.501119	0.087	0.324	0	Proximal tubule	GSN
VTI1A	0	-0.501268	0.337	0.604	0	Proximal tubule	VTI1A
STXBP4	0	-0.504632	0.166	0.397	0	Proximal tubule	STXBP4
PTPN4	0	-0.504919	0.275	0.492	0	Proximal tubule	PTPN4
GRB14	0	-0.505708	0.114	0.331	0	Proximal tubule	GRB14
ESYT2	0	-0.507565	0.239	0.457	0	Proximal tubule	ESYT2
PPARGC1A	0	-0.507965	0.299	0.497	0	Proximal tubule	PPARGC1A
TRA2A	0	-0.50838	0.235	0.528	0	Proximal tubule	TRA2A
VOPP1	0	-0.50951	0.124	0.38	0	Proximal tubule	VOPP1
RASA2	0	-0.509914	0.18	0.408	0	Proximal tubule	RASA2
MIRLET7BHG	0	-0.511139	0.126	0.337	0	Proximal tubule	MIRLET7BHG
PTPRG	0	-0.511559	0.499	0.78	0	Proximal tubule	PTPRG
FREM1	0	-0.512522	0.117	0.326	0	Proximal tubule	FREM1
SETBP1	0	-0.513033	0.389	0.659	0	Proximal tubule	SETBP1
PHACTR2	0	-0.515873	0.145	0.331	0	Proximal tubule	PHACTR2
CARMIL1	0	-0.517737	0.258	0.527	0	Proximal tubule	CARMIL1
KIAA1328	0	-0.519505	0.181	0.403	0	Proximal tubule	KIAA1328
SYTL2	0	-0.520924	0.139	0.358	0	Proximal tubule	SYTL2
ARHGAP24	0	-0.521326	0.366	0.604	0	Proximal tubule	ARHGAP24
DYRK1A	0	-0.521348	0.308	0.617	0	Proximal tubule	DYRK1A
EPN2	0	-0.521637	0.166	0.389	0	Proximal tubule	EPN2
LIFR	0	-0.521909	0.223	0.478	0	Proximal tubule	LIFR
TSC22D2	0	-0.523311	0.201	0.456	0	Proximal tubule	TSC22D2
ADK	0	-0.525019	0.342	0.636	0	Proximal tubule	ADK
MFHAS1	0	-0.526531	0.25	0.496	0	Proximal tubule	MFHAS1
ATP1B3	0	-0.529244	0.109	0.312	0	Proximal tubule	ATP1B3
SLC38A1	0	-0.529262	0.061	0.286	0	Proximal tubule	SLC38A1
HDAC7	0	-0.532404	0.049	0.263	0	Proximal tubule	HDAC7
ADAM10	0	-0.532804	0.249	0.537	0	Proximal tubule	ADAM10
ATP8A1	0	-0.532858	0.068	0.27	0	Proximal tubule	ATP8A1
MTSS1	0	-0.533362	0.242	0.476	0	Proximal tubule	MTSS1
HDAC4	0	-0.535216	0.19	0.396	0	Proximal tubule	HDAC4
FRMD4A	0	-0.535395	0.184	0.429	0	Proximal tubule	FRMD4A
CCNH	0	-0.535504	0.245	0.509	0	Proximal tubule	CCNH
NCOA1	0	-0.5364	0.347	0.67	0	Proximal tubule	NCOA1
KLF7	0	-0.536667	0.112	0.252	0	Proximal tubule	KLF7
BRAF	0	-0.537038	0.343	0.659	0	Proximal tubule	BRAF
GNAQ	0	-0.538654	0.384	0.682	0	Proximal tubule	GNAQ
ATG7	0	-0.53868	0.237	0.477	0	Proximal tubule	ATG7
KLF12	0	-0.539458	0.254	0.52	0	Proximal tubule	KLF12
MBNL1	0	-0.539936	0.388	0.694	0	Proximal tubule	MBNL1
GALNT18	0	-0.540983	0.262	0.472	0	Proximal tubule	GALNT18
HIVEP2	0	-0.54368	0.23	0.458	0	Proximal tubule	HIVEP2
SLC20A2	0	-0.544211	0.206	0.455	0	Proximal tubule	SLC20A2
CFAP221	0	-0.544476	0.119	0.363	0	Proximal tubule	CFAP221
ZMYND8	0	-0.545801	0.243	0.514	0	Proximal tubule	ZMYND8
CLASP1	0	-0.546317	0.354	0.664	0	Proximal tubule	CLASP1
IVNS1ABP	0	-0.546942	0.184	0.481	0	Proximal tubule	IVNS1ABP
ME3	0	-0.548082	0.057	0.292	0	Proximal tubule	ME3
GNAI1	0	-0.548725	0.118	0.358	0	Proximal tubule	GNAI1
TPTEP2-CSNK1E	0	-0.548779	0.148	0.389	0	Proximal tubule	TPTEP2-CSNK1E
RALGPS1	0	-0.551195	0.152	0.401	0	Proximal tubule	RALGPS1
KMT2E	0	-0.551217	0.307	0.621	0	Proximal tubule	KMT2E
HK1	0	-0.552054	0.059	0.317	0	Proximal tubule	HK1
2025-09-09	0	-0.552388	0.201	0.446	0	Proximal tubule	2025-09-09
DACH1	0	-0.553128	0.18	0.316	0	Proximal tubule	DACH1
ABCC5	0	-0.555705	0.101	0.363	0	Proximal tubule	ABCC5
TFCP2L1	0	-0.558436	0.23	0.486	0	Proximal tubule	TFCP2L1
PTPN13	0	-0.560664	0.298	0.569	0	Proximal tubule	PTPN13
MDFIC	0	-0.561111	0.058	0.267	0	Proximal tubule	MDFIC
TMEM72	0	-0.561178	0.028	0.294	0	Proximal tubule	TMEM72
USP24	0	-0.561364	0.24	0.527	0	Proximal tubule	USP24
ERICH1	0	-0.561533	0.192	0.402	0	Proximal tubule	ERICH1
JMJD1C	0	-0.562483	0.442	0.779	0	Proximal tubule	JMJD1C
SNRK	0	-0.563192	0.195	0.394	0	Proximal tubule	SNRK
WDFY2	0	-0.564077	0.175	0.41	0	Proximal tubule	WDFY2
NCOA3	0	-0.56511	0.2	0.456	0	Proximal tubule	NCOA3
ARHGAP18	0	-0.567035	0.151	0.404	0	Proximal tubule	ARHGAP18
SAMD12	0	-0.568983	0.33	0.587	0	Proximal tubule	SAMD12
RBFOX2	0	-0.570182	0.261	0.576	0	Proximal tubule	RBFOX2
ARGLU1	0	-0.570328	0.199	0.486	0	Proximal tubule	ARGLU1
CDK17	0	-0.570427	0.168	0.313	0	Proximal tubule	CDK17
COL4A1	0	-0.570463	0.249	0.394	0	Proximal tubule	COL4A1
PITPNC1	0	-0.571547	0.306	0.455	0	Proximal tubule	PITPNC1
HERC1	0	-0.571681	0.263	0.539	0	Proximal tubule	HERC1
KLHL13	0	-0.57201	0.22	0.42	0	Proximal tubule	KLHL13
CHSY1	0	-0.573368	0.088	0.262	0	Proximal tubule	CHSY1
RPS6KA2	0	-0.573803	0.126	0.316	0	Proximal tubule	RPS6KA2
ACACB	0	-0.575227	0.246	0.486	0	Proximal tubule	ACACB
PTK2	0	-0.578273	0.42	0.762	0	Proximal tubule	PTK2
PARP8	0	-0.578541	0.106	0.274	0	Proximal tubule	PARP8
SBF2	0	-0.57994	0.377	0.718	0	Proximal tubule	SBF2
SGMS1	0	-0.580749	0.285	0.567	0	Proximal tubule	SGMS1
2025-09-06	0	-0.581914	0.03	0.255	0	Proximal tubule	2025-09-06
ABTB2	0	-0.582548	0.179	0.375	0	Proximal tubule	ABTB2
RFX3	0	-0.583172	0.206	0.481	0	Proximal tubule	RFX3
PKP4	0	-0.583297	0.455	0.726	0	Proximal tubule	PKP4
MAP3K3	0	-0.584341	0.098	0.324	0	Proximal tubule	MAP3K3
PDE9A	0	-0.585098	0.115	0.353	0	Proximal tubule	PDE9A
JAZF1	0	-0.5871	0.085	0.273	0	Proximal tubule	JAZF1
GTF2IRD1	0	-0.589847	0.208	0.455	0	Proximal tubule	GTF2IRD1
RBMS2	0	-0.590316	0.092	0.29	0	Proximal tubule	RBMS2
GLCCI1	0	-0.590588	0.102	0.304	0	Proximal tubule	GLCCI1
AC245297.3	0	-0.591062	0.167	0.432	0	Proximal tubule	AC245297.3
PRKCE	0	-0.591233	0.312	0.612	0	Proximal tubule	PRKCE
RERE	0	-0.591516	0.464	0.8	0	Proximal tubule	RERE
CLEC16A	0	-0.593261	0.216	0.483	0	Proximal tubule	CLEC16A
PARD3B	0	-0.595473	0.386	0.687	0	Proximal tubule	PARD3B
SMCHD1	0	-0.59701	0.229	0.488	0	Proximal tubule	SMCHD1
ABCC1	0	-0.597324	0.072	0.267	0	Proximal tubule	ABCC1
EXT1	0	-0.597683	0.344	0.627	0	Proximal tubule	EXT1
DAB1	0	-0.598518	0.104	0.299	0	Proximal tubule	DAB1
SREBF2	0	-0.603606	0.197	0.478	0	Proximal tubule	SREBF2
NPNT	0	-0.603884	0.062	0.263	0	Proximal tubule	NPNT
TBC1D8	0	-0.604641	0.18	0.418	0	Proximal tubule	TBC1D8
DOCK6	0	-0.604803	0.07	0.255	0	Proximal tubule	DOCK6
ITGA2	0	-0.611186	0.089	0.377	0	Proximal tubule	ITGA2
SORBS1	0	-0.612196	0.198	0.344	0	Proximal tubule	SORBS1
PFKFB3	0	-0.616545	0.101	0.321	0	Proximal tubule	PFKFB3
TBC1D4	0	-0.616669	0.238	0.564	0	Proximal tubule	TBC1D4
MACROD2	0	-0.616802	0.308	0.567	0	Proximal tubule	MACROD2
COL4A4	0	-0.617152	0.192	0.439	0	Proximal tubule	COL4A4
MEF2A	0	-0.617377	0.329	0.66	0	Proximal tubule	MEF2A
ASAP2	0	-0.617442	0.274	0.575	0	Proximal tubule	ASAP2
TMSB4X	0	-0.617451	0.194	0.426	0	Proximal tubule	TMSB4X
KITLG	0	-0.617916	0.042	0.25	0	Proximal tubule	KITLG
TBC1D9	0	-0.61792	0.05	0.323	0	Proximal tubule	TBC1D9
VCL	0	-0.618217	0.155	0.397	0	Proximal tubule	VCL
PEAK1	0	-0.620397	0.194	0.38	0	Proximal tubule	PEAK1
MCC	0	-0.620791	0.087	0.287	0	Proximal tubule	MCC
ACSL4	0	-0.621153	0.171	0.452	0	Proximal tubule	ACSL4
SGPP2	0	-0.62135	0.061	0.32	0	Proximal tubule	SGPP2
ETV6	0	-0.62308	0.306	0.547	0	Proximal tubule	ETV6
PHF21A	0	-0.626336	0.242	0.525	0	Proximal tubule	PHF21A
DEPTOR	0	-0.628006	0.269	0.455	0	Proximal tubule	DEPTOR
STARD13	0	-0.628097	0.243	0.48	0	Proximal tubule	STARD13
RASAL2	0	-0.62839	0.312	0.558	0	Proximal tubule	RASAL2
STAG1	0	-0.630878	0.357	0.702	0	Proximal tubule	STAG1
UGT8	0	-0.634635	0.066	0.335	0	Proximal tubule	UGT8
MKL1	0	-0.638621	0.221	0.502	0	Proximal tubule	MKL1
MYO1B	0	-0.640188	0.069	0.265	0	Proximal tubule	MYO1B
LMO7	0	-0.644616	0.23	0.528	0	Proximal tubule	LMO7
FNDC3B	0	-0.645611	0.422	0.777	0	Proximal tubule	FNDC3B
DAPK1	0	-0.649877	0.26	0.536	0	Proximal tubule	DAPK1
TCIM	0	-0.652501	0.052	0.29	0	Proximal tubule	TCIM
PITPNM2	0	-0.654467	0.137	0.359	0	Proximal tubule	PITPNM2
MED13L	0	-0.657416	0.416	0.769	0	Proximal tubule	MED13L
ARID1B	0	-0.657942	0.422	0.783	0	Proximal tubule	ARID1B
RGL3	0	-0.659096	0.158	0.425	0	Proximal tubule	RGL3
ZMIZ1	0	-0.660034	0.179	0.474	0	Proximal tubule	ZMIZ1
FER	0	-0.665944	0.25	0.556	0	Proximal tubule	FER
ZSWIM6	0	-0.666156	0.334	0.617	0	Proximal tubule	ZSWIM6
NEDD9	0	-0.667635	0.125	0.351	0	Proximal tubule	NEDD9
EXOC6	0	-0.668481	0.095	0.279	0	Proximal tubule	EXOC6
RNF144B	0	-0.668622	0.092	0.31	0	Proximal tubule	RNF144B
KCNQ1	0	-0.670579	0.135	0.425	0	Proximal tubule	KCNQ1
MRPS6	0	-0.672002	0.182	0.44	0	Proximal tubule	MRPS6
BMPR2	0	-0.672048	0.311	0.593	0	Proximal tubule	BMPR2
ITGA1	0	-0.675173	0.133	0.273	0	Proximal tubule	ITGA1
USP53	0	-0.676189	0.231	0.516	0	Proximal tubule	USP53
EIF4G3	0	-0.678781	0.342	0.697	0	Proximal tubule	EIF4G3
ADGRL2	0	-0.679514	0.205	0.473	0	Proximal tubule	ADGRL2
FAM49B	0	-0.683576	0.21	0.498	0	Proximal tubule	FAM49B
STIM2	0	-0.684442	0.1	0.298	0	Proximal tubule	STIM2
BACH2	0	-0.686229	0.062	0.276	0	Proximal tubule	BACH2
PACRG	0	-0.686494	0.09	0.265	0	Proximal tubule	PACRG
AC016831.7	0	-0.688081	0.405	0.742	0	Proximal tubule	AC016831.7
CCDC148	0	-0.692161	0.165	0.419	0	Proximal tubule	CCDC148
CRIM1	0	-0.692343	0.277	0.545	0	Proximal tubule	CRIM1
SCIN	0	-0.699243	0.066	0.405	0	Proximal tubule	SCIN
ARHGAP6	0	-0.702182	0.417	0.615	0	Proximal tubule	ARHGAP6
C11orf80	0	-0.703241	0.109	0.308	0	Proximal tubule	C11orf80
XKR6	0	-0.709967	0.126	0.386	0	Proximal tubule	XKR6
TRIM2	0	-0.71016	0.162	0.523	0	Proximal tubule	TRIM2
PLEKHH2	0	-0.711847	0.064	0.383	0	Proximal tubule	PLEKHH2
QKI	0	-0.714007	0.327	0.675	0	Proximal tubule	QKI
FBXL7	0	-0.716167	0.087	0.25	0	Proximal tubule	FBXL7
ITGB6	0	-0.716179	0.14	0.349	0	Proximal tubule	ITGB6
FAM171A1	0	-0.718961	0.12	0.449	0	Proximal tubule	FAM171A1
MLLT3	0	-0.721808	0.182	0.487	0	Proximal tubule	MLLT3
CCDC178	0	-0.722778	0.064	0.277	0	Proximal tubule	CCDC178
TANC1	0	-0.72399	0.222	0.501	0	Proximal tubule	TANC1
RBMS1	0	-0.72534	0.326	0.649	0	Proximal tubule	RBMS1
BLNK	0	-0.728997	0.072	0.343	0	Proximal tubule	BLNK
NFAT5	0	-0.733181	0.402	0.763	0	Proximal tubule	NFAT5
COL4A3	0	-0.733184	0.238	0.495	0	Proximal tubule	COL4A3
ICA1	0	-0.735346	0.079	0.365	0	Proximal tubule	ICA1
MID1	0	-0.735351	0.07	0.261	0	Proximal tubule	MID1
WSB1	0	-0.735575	0.308	0.664	0	Proximal tubule	WSB1
CASZ1	0	-0.736425	0.063	0.349	0	Proximal tubule	CASZ1
SLC16A7	0	-0.738977	0.074	0.425	0	Proximal tubule	SLC16A7
DOCK9	0	-0.740412	0.155	0.386	0	Proximal tubule	DOCK9
LIMCH1	0	-0.741369	0.308	0.594	0	Proximal tubule	LIMCH1
NAALADL2	0	-0.748081	0.321	0.629	0	Proximal tubule	NAALADL2
RAD51B	0	-0.753698	0.237	0.527	0	Proximal tubule	RAD51B
RNF24	0	-0.754673	0.081	0.354	0	Proximal tubule	RNF24
PBX3	0	-0.759353	0.051	0.29	0	Proximal tubule	PBX3
SSBP3	0	-0.760191	0.157	0.446	0	Proximal tubule	SSBP3
CASC15	0	-0.76268	0.072	0.287	0	Proximal tubule	CASC15
CADM1	0	-0.762717	0.17	0.432	0	Proximal tubule	CADM1
CBLB	0	-0.763184	0.215	0.498	0	Proximal tubule	CBLB
ZNF532	0	-0.765968	0.054	0.349	0	Proximal tubule	ZNF532
ZDHHC14	0	-0.766008	0.198	0.499	0	Proximal tubule	ZDHHC14
THSD7A	0	-0.767069	0.311	0.617	0	Proximal tubule	THSD7A
MAGI1	0	-0.775719	0.493	0.77	0	Proximal tubule	MAGI1
GRHL2	0	-0.776156	0.026	0.347	0	Proximal tubule	GRHL2
RAP1GAP2	0	-0.778121	0.04	0.309	0	Proximal tubule	RAP1GAP2
MYOF	0	-0.779321	0.045	0.342	0	Proximal tubule	MYOF
KIAA1217	0	-0.781644	0.373	0.682	0	Proximal tubule	KIAA1217
SPIDR	0	-0.782641	0.302	0.64	0	Proximal tubule	SPIDR
COL4A5	0	-0.783206	0.031	0.356	0	Proximal tubule	COL4A5
HIVEP3	0	-0.787208	0.113	0.286	0	Proximal tubule	HIVEP3
FOXN3	0	-0.79108	0.223	0.492	0	Proximal tubule	FOXN3
TOX	0	-0.795786	0.096	0.313	0	Proximal tubule	TOX
PRKCQ	0	-0.803319	0.035	0.301	0	Proximal tubule	PRKCQ
IMMP2L	0	-0.805231	0.486	0.794	0	Proximal tubule	IMMP2L
ST5	0	-0.805344	0.045	0.312	0	Proximal tubule	ST5
LRP1B	0	-0.810041	0.116	0.354	0	Proximal tubule	LRP1B
PRKD1	0	-0.812532	0.362	0.664	0	Proximal tubule	PRKD1
ARNT2	0	-0.815105	0.06	0.368	0	Proximal tubule	ARNT2
FMN1	0	-0.815998	0.086	0.289	0	Proximal tubule	FMN1
DCDC2	0	-0.817523	0.282	0.515	0	Proximal tubule	DCDC2
DOCK1	0	-0.818856	0.347	0.719	0	Proximal tubule	DOCK1
MPPED2	0	-0.822192	0.068	0.345	0	Proximal tubule	MPPED2
DPYD	0	-0.823951	0.224	0.479	0	Proximal tubule	DPYD
MYO10	0	-0.826078	0.154	0.543	0	Proximal tubule	MYO10
KCTD1	0	-0.84036	0.119	0.44	0	Proximal tubule	KCTD1
CPEB3	0	-0.849185	0.203	0.541	0	Proximal tubule	CPEB3
BICD1	0	-0.852551	0.136	0.394	0	Proximal tubule	BICD1
MIR4435-2HG	0	-0.855539	0.103	0.357	0	Proximal tubule	MIR4435-2HG
MYO1D	0	-0.856941	0.145	0.442	0	Proximal tubule	MYO1D
ASAP1	0	-0.857649	0.234	0.476	0	Proximal tubule	ASAP1
CCND3	0	-0.85838	0.071	0.337	0	Proximal tubule	CCND3
SLC4A7	0	-0.862402	0.138	0.35	0	Proximal tubule	SLC4A7
HSPG2	0	-0.865997	0.039	0.294	0	Proximal tubule	HSPG2
SIM1	0	-0.870417	0.074	0.386	0	Proximal tubule	SIM1
PLCL1	0	-0.87257	0.34	0.576	0	Proximal tubule	PLCL1
SEC14L1	0	-0.875221	0.126	0.379	0	Proximal tubule	SEC14L1
AGBL4	0	-0.877731	0.139	0.443	0	Proximal tubule	AGBL4
SPIRE1	0	-0.888596	0.103	0.462	0	Proximal tubule	SPIRE1
RNF150	0	-0.892482	0.083	0.421	0	Proximal tubule	RNF150
ARHGEF38	0	-0.896927	0.063	0.39	0	Proximal tubule	ARHGEF38
DENND2A	0	-0.89697	0.029	0.281	0	Proximal tubule	DENND2A
RHOBTB3	0	-0.900943	0.095	0.478	0	Proximal tubule	RHOBTB3
ZFHX3	0	-0.906668	0.178	0.514	0	Proximal tubule	ZFHX3
HOXB3	0	-0.913364	0.051	0.417	0	Proximal tubule	HOXB3
NEBL	0	-0.914282	0.162	0.53	0	Proximal tubule	NEBL
RUNX1	0	-0.915234	0.123	0.323	0	Proximal tubule	RUNX1
LNX1	0	-0.921998	0.061	0.38	0	Proximal tubule	LNX1
ATP8B1	0	-0.92616	0.073	0.382	0	Proximal tubule	ATP8B1
FOXP1	0	-0.926206	0.341	0.727	0	Proximal tubule	FOXP1
TACC1	0	-0.926745	0.223	0.537	0	Proximal tubule	TACC1
SFMBT2	0	-0.929944	0.052	0.308	0	Proximal tubule	SFMBT2
EPAS1	0	-0.93483	0.172	0.294	0	Proximal tubule	EPAS1
ANKRD44	0	-0.942966	0.101	0.32	0	Proximal tubule	ANKRD44
MYO3B	0	-0.943593	0.049	0.384	0	Proximal tubule	MYO3B
ATP6V0A4	0	-0.945385	0.041	0.341	0	Proximal tubule	ATP6V0A4
SNED1	0	-0.94914	0.041	0.286	0	Proximal tubule	SNED1
SCN2A	0	-0.950661	0.039	0.282	0	Proximal tubule	SCN2A
ITPR1	0	-0.954329	0.162	0.505	0	Proximal tubule	ITPR1
TANC2	0	-0.960552	0.183	0.55	0	Proximal tubule	TANC2
NOS1AP	0	-0.970502	0.09	0.43	0	Proximal tubule	NOS1AP
TGFBR2	0	-0.970729	0.139	0.413	0	Proximal tubule	TGFBR2
STK39	0	-0.977809	0.1	0.424	0	Proximal tubule	STK39
MGAT5	0	-0.98178	0.187	0.465	0	Proximal tubule	MGAT5
MAML3	0	-0.984487	0.173	0.481	0	Proximal tubule	MAML3
PLEKHG1	0	-0.997523	0.136	0.336	0	Proximal tubule	PLEKHG1
FCHSD2	0	-0.999709	0.176	0.495	0	Proximal tubule	FCHSD2
APBB2	0	-1.00441	0.274	0.635	0	Proximal tubule	APBB2
PTGER3	0	-1.01418	0.158	0.451	0	Proximal tubule	PTGER3
PDE7B	0	-1.01607	0.175	0.537	0	Proximal tubule	PDE7B
ZEB1	0	-1.01659	0.146	0.273	0	Proximal tubule	ZEB1
NPAS3	0	-1.01747	0.089	0.309	0	Proximal tubule	NPAS3
MSI2	0	-1.01963	0.403	0.753	0	Proximal tubule	MSI2
BACE2	0	-1.02018	0.062	0.42	0	Proximal tubule	BACE2
MYO1E	0	-1.02086	0.201	0.523	0	Proximal tubule	MYO1E
LDLRAD4	0	-1.02966	0.112	0.415	0	Proximal tubule	LDLRAD4
SIM2	0	-1.03149	0.028	0.3	0	Proximal tubule	SIM2
AC058822.1	0	-1.0372	0.105	0.331	0	Proximal tubule	AC058822.1
SSBP2	0	-1.0479	0.152	0.574	0	Proximal tubule	SSBP2
FRY	0	-1.04977	0.068	0.386	0	Proximal tubule	FRY
AC138305.1	0	-1.05961	0.069	0.367	0	Proximal tubule	AC138305.1
TPST1	0	-1.06091	0.167	0.546	0	Proximal tubule	TPST1
NR2F2-AS1	0	-1.07921	0.247	0.577	0	Proximal tubule	NR2F2-AS1
ADAMTS9-AS2	0	-1.08039	0.316	0.667	0	Proximal tubule	ADAMTS9-AS2
ALDH1A2	0	-1.08043	0.057	0.322	0	Proximal tubule	ALDH1A2
ARL15	0	-1.08135	0.367	0.683	0	Proximal tubule	ARL15
SYNE1	0	-1.08653	0.32	0.685	0	Proximal tubule	SYNE1
CCSER1	0	-1.09005	0.454	0.663	0	Proximal tubule	CCSER1
DNM3	0	-1.09486	0.078	0.421	0	Proximal tubule	DNM3
COBLL1	0	-1.10173	0.403	0.694	0	Proximal tubule	COBLL1
CADPS2	0	-1.10592	0.275	0.645	0	Proximal tubule	CADPS2
NR3C2	0	-1.10887	0.285	0.682	0	Proximal tubule	NR3C2
PRDM16	0	-1.11124	0.023	0.382	0	Proximal tubule	PRDM16
OSBPL3	0	-1.13237	0.064	0.501	0	Proximal tubule	OSBPL3
LINC01606	0	-1.13507	0.027	0.322	0	Proximal tubule	LINC01606
AKT3	0	-1.1376	0.191	0.635	0	Proximal tubule	AKT3
SKAP1	0	-1.13783	0.059	0.479	0	Proximal tubule	SKAP1
SLC12A1	0	-1.13942	0.211	0.436	0	Proximal tubule	SLC12A1
SLCO3A1	0	-1.14741	0.089	0.419	0	Proximal tubule	SLCO3A1
CSGALNACT1	0	-1.14878	0.024	0.3	0	Proximal tubule	CSGALNACT1
RANBP3L	0	-1.15405	0.029	0.286	0	Proximal tubule	RANBP3L
ESRRG	0	-1.16434	0.531	0.686	0	Proximal tubule	ESRRG
NAV2	0	-1.17169	0.053	0.429	0	Proximal tubule	NAV2
DOCK4	0	-1.18217	0.238	0.464	0	Proximal tubule	DOCK4
INPP4B	0	-1.18467	0.079	0.37	0	Proximal tubule	INPP4B
ESRRB	0	-1.1958	0.061	0.327	0	Proximal tubule	ESRRB
MEF2C	0	-1.21206	0.024	0.289	0	Proximal tubule	MEF2C
THSD4	0	-1.21669	0.063	0.364	0	Proximal tubule	THSD4
PCDH9	0	-1.24304	0.072	0.358	0	Proximal tubule	PCDH9
LINC01762	0	-1.25894	0.101	0.399	0	Proximal tubule	LINC01762
CASR	0	-1.26252	0.058	0.353	0	Proximal tubule	CASR
TIMP3	0	-1.27219	0.084	0.308	0	Proximal tubule	TIMP3
SGIP1	0	-1.29368	0.038	0.381	0	Proximal tubule	SGIP1
PHACTR1	0	-1.30359	0.049	0.383	0	Proximal tubule	PHACTR1
GPC5	0	-1.36456	0.129	0.342	0	Proximal tubule	GPC5
EGF	0	-1.37525	0.206	0.37	0	Proximal tubule	EGF
ST6GAL1	0	-1.41726	0.051	0.385	0	Proximal tubule	ST6GAL1
UTRN	0	-1.41734	0.174	0.701	0	Proximal tubule	UTRN
TCF4	0	-1.44807	0.059	0.254	0	Proximal tubule	TCF4
CACNA2D3	0	-1.49	0.149	0.472	0	Proximal tubule	CACNA2D3
RBFOX1	0	-1.52099	0.081	0.313	0	Proximal tubule	RBFOX1
HIP1	0	-1.54099	0.137	0.587	0	Proximal tubule	HIP1
PRKG1	0	-1.60146	0.096	0.502	0	Proximal tubule	PRKG1
EFNA5	0	-1.64162	0.083	0.545	0	Proximal tubule	EFNA5
PDE1A	0	-1.64893	0.098	0.515	0	Proximal tubule	PDE1A
AC019197.1	0	-1.66607	0.19	0.542	0	Proximal tubule	AC019197.1
PLCB1	0	-1.70188	0.166	0.562	0	Proximal tubule	PLCB1
KCNIP4	0	-1.74753	0.329	0.659	0	Proximal tubule	KCNIP4
MECOM	0	-1.76053	0.312	0.762	0	Proximal tubule	MECOM
KAZN	0	-1.79192	0.25	0.687	0	Proximal tubule	KAZN
ERBB4	0	-1.94726	0.228	0.631	0	Proximal tubule	ERBB4
SKP1	1.70953e-304	0.35347	0.171	0.282	5.56094e-300	Proximal tubule	SKP1
CLIC4	4.74548e-300	0.682403	0.397	0.303	1.54366e-295	Proximal tubule	CLIC4
GAB2	5.64304e-299	-0.303695	0.158	0.252	1.83563e-294	Proximal tubule	GAB2
CNNM2	8.54596e-298	-0.297161	0.237	0.345	2.77992e-293	Proximal tubule	CNNM2
IQGAP2	2.66512e-297	0.388987	0.305	0.199	8.66936e-293	Proximal tubule	IQGAP2
SLC12A6	1.33469e-294	0.717925	0.28	0.195	4.34162e-290	Proximal tubule	SLC12A6
EPCAM	3.50192e-292	0.360751	0.178	0.286	1.13914e-287	Proximal tubule	EPCAM
NORAD	6.09018e-291	0.334683	0.197	0.308	1.98108e-286	Proximal tubule	NORAD
S100A11	2.01397e-287	0.416867	0.196	0.318	6.55126e-283	Proximal tubule	S100A11
SEMA5A	2.61606e-285	0.257204	0.265	0.168	8.50977e-281	Proximal tubule	SEMA5A
ALDH1L1	4.29664e-285	0.815436	0.301	0.216	1.39765e-280	Proximal tubule	ALDH1L1
CNTN4	2.55773e-284	0.733543	0.366	0.288	8.32005e-280	Proximal tubule	CNTN4
RPS3	7.84645e-284	0.507073	0.223	0.35	2.55237e-279	Proximal tubule	RPS3
MAGI2	5.72972e-272	-0.718084	0.395	0.544	1.86382e-267	Proximal tubule	MAGI2
YY1	1.17349e-269	0.254876	0.22	0.327	3.81724e-265	Proximal tubule	YY1
EIF1	4.46959e-268	0.517975	0.252	0.38	1.45391e-263	Proximal tubule	EIF1
APLP2	6.61865e-268	0.494658	0.275	0.403	2.15298e-263	Proximal tubule	APLP2
CLTA	1.57278e-265	0.292672	0.2	0.306	5.11611e-261	Proximal tubule	CLTA
RPS24	6.07142e-265	0.474009	0.247	0.37	1.97497e-260	Proximal tubule	RPS24
MT-CO1	2.08303e-264	0.966027	0.609	0.6	6.77587e-260	Proximal tubule	MT-CO1
ADAMTS9	6.03085e-263	-0.596755	0.321	0.429	1.96178e-258	Proximal tubule	ADAMTS9
PLPP1	1.80334e-262	-0.808166	0.265	0.364	5.8661e-258	Proximal tubule	PLPP1
APOO	1.922e-256	0.59473	0.323	0.469	6.25208e-252	Proximal tubule	APOO
FAM20C	5.90933e-256	0.793822	0.273	0.192	1.92224e-251	Proximal tubule	FAM20C
FOXP2	5.33663e-253	-0.329171	0.248	0.337	1.73595e-248	Proximal tubule	FOXP2
CRYL1	1.23495e-252	0.981488	0.406	0.363	4.01718e-248	Proximal tubule	CRYL1
TRIM38	8.01653e-252	0.794578	0.308	0.236	2.6077e-247	Proximal tubule	TRIM38
RPS4X	5.04276e-251	0.524763	0.202	0.319	1.64036e-246	Proximal tubule	RPS4X
MAP3K13	1.65569e-250	0.994008	0.409	0.383	5.3858e-246	Proximal tubule	MAP3K13
ATP6V0A1	6.74028e-250	0.686652	0.318	0.243	2.19255e-245	Proximal tubule	ATP6V0A1
LIN52	1.96395e-247	0.729172	0.277	0.201	6.38852e-243	Proximal tubule	LIN52
RPL11	2.33931e-242	0.482642	0.229	0.346	7.60953e-238	Proximal tubule	RPL11
EEF1D	3.37521e-240	0.325102	0.197	0.298	1.09792e-235	Proximal tubule	EEF1D
RPS8	4.35423e-238	0.460075	0.184	0.289	1.41639e-233	Proximal tubule	RPS8
RPL30	2.27987e-237	0.431669	0.156	0.252	7.41619e-233	Proximal tubule	RPL30
FGGY	3.13765e-233	1.13775	0.385	0.361	1.02065e-228	Proximal tubule	FGGY
PFKL	1.24163e-231	0.299991	0.199	0.296	4.03891e-227	Proximal tubule	PFKL
NEAT1	1.81875e-228	1.06059	0.722	0.927	5.9162e-224	Proximal tubule	NEAT1
S100A10	4.44777e-228	0.571757	0.18	0.286	1.44681e-223	Proximal tubule	S100A10
NR1H4	2.80005e-227	0.724742	0.333	0.266	9.1083e-223	Proximal tubule	NR1H4
RPS2	6.69027e-227	0.480051	0.155	0.252	2.17628e-222	Proximal tubule	RPS2
AC113414.1	9.22957e-226	0.631097	0.259	0.185	3.00229e-221	Proximal tubule	AC113414.1
RPL27A	1.3633e-225	0.460027	0.157	0.252	4.43468e-221	Proximal tubule	RPL27A
CYSTM1	2.56572e-224	0.434733	0.33	0.454	8.34605e-220	Proximal tubule	CYSTM1
EIF5B	1.4774e-222	0.285204	0.203	0.299	4.80582e-218	Proximal tubule	EIF5B
ANXA7	7.00313e-222	0.250804	0.192	0.284	2.27805e-217	Proximal tubule	ANXA7
UQCRH	8.95438e-222	0.306117	0.167	0.257	2.91277e-217	Proximal tubule	UQCRH
ATP5MC2	3.87532e-220	0.452469	0.162	0.254	1.2606e-215	Proximal tubule	ATP5MC2
BSG	8.22541e-216	0.416422	0.166	0.258	2.67564e-211	Proximal tubule	BSG
NDUFS1	1.46191e-215	0.311274	0.274	0.381	4.75545e-211	Proximal tubule	NDUFS1
ARPC3	1.8476e-214	0.322769	0.178	0.268	6.01005e-210	Proximal tubule	ARPC3
CLDN10-AS1	2.38835e-214	-0.555244	0.197	0.264	7.76908e-210	Proximal tubule	CLDN10-AS1
CYB5A	8.76502e-210	1.01015	0.404	0.353	2.85117e-205	Proximal tubule	CYB5A
SERBP1	1.66269e-205	0.383667	0.199	0.292	5.40856e-201	Proximal tubule	SERBP1
RPL23A	6.90807e-205	0.473125	0.174	0.268	2.24713e-200	Proximal tubule	RPL23A
RPS14	3.76607e-204	0.570806	0.222	0.333	1.22506e-199	Proximal tubule	RPS14
GPHN	4.48846e-204	0.348398	0.481	0.727	1.46005e-199	Proximal tubule	GPHN
RPL32	1.42896e-202	0.527035	0.196	0.298	4.64828e-198	Proximal tubule	RPL32
PTER	6.78657e-202	0.866773	0.258	0.195	2.2076e-197	Proximal tubule	PTER
ALDH1A1	7.41565e-202	1.28958	0.325	0.271	2.41224e-197	Proximal tubule	ALDH1A1
RPL3	3.93738e-201	0.522045	0.203	0.306	1.28079e-196	Proximal tubule	RPL3
MYL12B	7.7697e-198	0.532703	0.238	0.346	2.5274e-193	Proximal tubule	MYL12B
RPL5	1.43668e-197	0.483366	0.196	0.291	4.67338e-193	Proximal tubule	RPL5
HPN	1.44541e-197	0.77998	0.39	0.346	4.70177e-193	Proximal tubule	HPN
ALDH2	9.76622e-197	1.04029	0.261	0.194	3.17685e-192	Proximal tubule	ALDH2
RPL7	1.1443e-195	0.571932	0.205	0.307	3.72231e-191	Proximal tubule	RPL7
LINGO1	1.41375e-194	0.386321	0.472	0.643	4.59877e-190	Proximal tubule	LINGO1
EPS8	5.84906e-192	0.405621	0.382	0.312	1.90264e-187	Proximal tubule	EPS8
COL27A1	1.32881e-191	0.568012	0.29	0.224	4.3225e-187	Proximal tubule	COL27A1
PLPP3	7.04101e-187	-0.496943	0.223	0.301	2.29037e-182	Proximal tubule	PLPP3
RDX	1.64393e-183	0.498939	0.306	0.419	5.34753e-179	Proximal tubule	RDX
RPL8	1.07011e-182	0.594853	0.235	0.344	3.48095e-178	Proximal tubule	RPL8
MIA2	3.81503e-182	0.846067	0.419	0.413	1.24099e-177	Proximal tubule	MIA2
DYNC1H1	1.72045e-181	0.322099	0.255	0.351	5.59645e-177	Proximal tubule	DYNC1H1
RPS25	2.69457e-181	0.480575	0.165	0.252	8.76517e-177	Proximal tubule	RPS25
PRDX6	1.48955e-179	0.477576	0.175	0.261	4.84537e-175	Proximal tubule	PRDX6
RPS23	2.55272e-179	0.553477	0.207	0.306	8.30373e-175	Proximal tubule	RPS23
SGK3	1.13317e-178	0.62347	0.301	0.237	3.68609e-174	Proximal tubule	SGK3
TGOLN2	2.57645e-176	0.345132	0.227	0.316	8.38094e-172	Proximal tubule	TGOLN2
RPL18	2.62725e-176	0.569671	0.172	0.262	8.54617e-172	Proximal tubule	RPL18
ARF1	5.44833e-176	0.33114	0.172	0.252	1.77229e-171	Proximal tubule	ARF1
PTH2R	1.37014e-175	0.755629	0.522	0.587	4.45693e-171	Proximal tubule	PTH2R
PTGR1	6.63816e-174	0.94736	0.361	0.318	2.15933e-169	Proximal tubule	PTGR1
EIF3A	1.55561e-173	0.415116	0.271	0.369	5.06024e-169	Proximal tubule	EIF3A
CLTC	1.75843e-173	0.3686	0.348	0.468	5.72001e-169	Proximal tubule	CLTC
NRG1	2.53776e-172	0.734976	0.252	0.189	8.25508e-168	Proximal tubule	NRG1
TMSB10	8.62823e-172	0.396621	0.249	0.357	2.80668e-167	Proximal tubule	TMSB10
PPP2CB	2.69826e-171	0.255863	0.247	0.337	8.77717e-167	Proximal tubule	PPP2CB
FP236383.1	8.42577e-170	0.414069	0.372	0.496	2.74082e-165	Proximal tubule	FP236383.1
FRMD4B	1.5006e-169	0.890332	0.387	0.363	4.88131e-165	Proximal tubule	FRMD4B
RPL4	2.21783e-168	0.516757	0.179	0.266	7.21437e-164	Proximal tubule	RPL4
RPL37A	1.84231e-167	0.469004	0.184	0.268	5.99286e-163	Proximal tubule	RPL37A
RPS11	1.19011e-166	0.519835	0.183	0.271	3.8713e-162	Proximal tubule	RPS11
SYNE2	1.11466e-164	0.726729	0.623	0.818	3.62589e-160	Proximal tubule	SYNE2
INO80D	2.53589e-164	0.301273	0.31	0.413	8.24899e-160	Proximal tubule	INO80D
RPL15	6.90323e-163	0.686962	0.276	0.394	2.24555e-158	Proximal tubule	RPL15
ACAT1	9.30687e-163	0.958669	0.298	0.239	3.02743e-158	Proximal tubule	ACAT1
RPS6	4.31501e-162	0.602589	0.261	0.369	1.40363e-157	Proximal tubule	RPS6
HSP90AB1	3.58561e-156	0.681104	0.273	0.381	1.16636e-151	Proximal tubule	HSP90AB1
RPL19	8.12305e-156	0.58484	0.204	0.297	2.64235e-151	Proximal tubule	RPL19
SDHA	5.86032e-155	0.390618	0.198	0.278	1.9063e-150	Proximal tubule	SDHA
RPS9	5.08835e-154	0.602631	0.284	0.392	1.65519e-149	Proximal tubule	RPS9
MT-CO3	1.34013e-152	0.826863	0.585	0.593	4.3593e-148	Proximal tubule	MT-CO3
RPL28	9.58542e-150	0.593958	0.21	0.3	3.11804e-145	Proximal tubule	RPL28
TM7SF3	1.99791e-149	0.630427	0.268	0.212	6.49901e-145	Proximal tubule	TM7SF3
TRIM44	8.92892e-146	0.259281	0.339	0.454	2.90449e-141	Proximal tubule	TRIM44
HSP90AA1	6.91454e-145	0.668801	0.397	0.53	2.24923e-140	Proximal tubule	HSP90AA1
HSPB1	1.50365e-144	0.431488	0.193	0.275	4.89121e-140	Proximal tubule	HSPB1
ARHGAP26	1.01595e-143	-0.500502	0.327	0.402	3.30478e-139	Proximal tubule	ARHGAP26
RPSA	1.18444e-143	0.562636	0.185	0.267	3.85286e-139	Proximal tubule	RPSA
PPIA	5.49271e-143	0.646806	0.235	0.33	1.78672e-138	Proximal tubule	PPIA
RPL10	2.62783e-142	0.639922	0.294	0.405	8.54807e-138	Proximal tubule	RPL10
CEBPD	8.64609e-140	0.258009	0.215	0.29	2.81249e-135	Proximal tubule	CEBPD
ACTB	9.61176e-139	0.429966	0.409	0.544	3.12661e-134	Proximal tubule	ACTB
RACK1	5.54887e-138	0.586554	0.206	0.291	1.80499e-133	Proximal tubule	RACK1
SDC4	4.19323e-136	0.389241	0.242	0.323	1.36402e-131	Proximal tubule	SDC4
RPL41	1.17659e-135	0.704013	0.317	0.435	3.82732e-131	Proximal tubule	RPL41
P4HB	6.22514e-133	0.407826	0.19	0.267	2.02498e-128	Proximal tubule	P4HB
PPARA	1.21049e-132	0.86646	0.404	0.393	3.93762e-128	Proximal tubule	PPARA
CST3	1.90725e-131	0.560863	0.186	0.268	6.20408e-127	Proximal tubule	CST3
AFG3L2	2.33686e-131	0.302521	0.216	0.29	7.60157e-127	Proximal tubule	AFG3L2
PDE4D	1.19489e-127	-0.25276	0.601	0.831	3.88686e-123	Proximal tubule	PDE4D
CNDP2	4.42978e-127	1.02858	0.353	0.312	1.44096e-122	Proximal tubule	CNDP2
AC012593.1	7.45664e-127	-0.259651	0.239	0.306	2.42557e-122	Proximal tubule	AC012593.1
CANX	2.59828e-126	0.544248	0.287	0.38	8.45195e-122	Proximal tubule	CANX
SARAF	1.08826e-123	0.399157	0.194	0.266	3.54e-119	Proximal tubule	SARAF
ALCAM	1.3377e-119	0.454755	0.263	0.206	4.35141e-115	Proximal tubule	ALCAM
RPS27A	1.47698e-118	0.621622	0.256	0.346	4.80448e-114	Proximal tubule	RPS27A
PARD6B	3.2917e-115	0.298435	0.277	0.359	1.07076e-110	Proximal tubule	PARD6B
RPL14	1.59371e-114	0.625362	0.239	0.325	5.18419e-110	Proximal tubule	RPL14
SLC26A3	5.79687e-114	0.531044	0.355	0.462	1.88566e-109	Proximal tubule	SLC26A3
RPLP1	2.62465e-111	0.649519	0.273	0.368	8.53773e-107	Proximal tubule	RPLP1
ATP5F1A	1.15019e-110	0.665801	0.207	0.284	3.74145e-106	Proximal tubule	ATP5F1A
STAT1	1.17773e-110	0.391636	0.187	0.257	3.83103e-106	Proximal tubule	STAT1
ARHGEF28	1.43358e-110	0.317022	0.404	0.548	4.66329e-106	Proximal tubule	ARHGEF28
TNFSF10	2.02206e-110	0.861942	0.307	0.265	6.57757e-106	Proximal tubule	TNFSF10
ZC3H12C	2.69665e-109	0.462047	0.255	0.205	8.77194e-105	Proximal tubule	ZC3H12C
RHPN2	2.27686e-108	0.549755	0.275	0.229	7.40641e-104	Proximal tubule	RHPN2
FAM107B	1.11456e-107	0.295445	0.278	0.363	3.62556e-103	Proximal tubule	FAM107B
EPHX2	3.11448e-107	0.586162	0.258	0.211	1.01311e-102	Proximal tubule	EPHX2
MT-CO2	5.81277e-107	0.881023	0.495	0.493	1.89084e-102	Proximal tubule	MT-CO2
RPS19	2.13082e-106	0.704099	0.283	0.382	6.93133e-102	Proximal tubule	RPS19
PAPPA	7.17853e-106	0.403523	0.258	0.209	2.3351e-101	Proximal tubule	PAPPA
MALT1	9.16205e-106	0.50848	0.286	0.238	2.98032e-101	Proximal tubule	MALT1
GSTP1	2.55556e-102	0.891274	0.251	0.35	8.31299e-98	Proximal tubule	GSTP1
GHR	1.0933e-101	0.442392	0.29	0.238	3.5564e-97	Proximal tubule	GHR
GABARAPL1	5.9118e-99	0.387361	0.206	0.269	1.92305e-94	Proximal tubule	GABARAPL1
ADCY9	4.08805e-96	0.473765	0.303	0.255	1.3298e-91	Proximal tubule	ADCY9
SMARCC1	1.13317e-95	0.293228	0.356	0.467	3.68609e-91	Proximal tubule	SMARCC1
UGP2	1.27923e-95	0.275879	0.227	0.294	4.16122e-91	Proximal tubule	UGP2
COX4I1	4.45804e-95	0.730428	0.23	0.311	1.45016e-90	Proximal tubule	COX4I1
WDFY3	3.29696e-94	0.405154	0.46	0.673	1.07247e-89	Proximal tubule	WDFY3
HSP90B1	7.69601e-94	0.46498	0.257	0.335	2.50343e-89	Proximal tubule	HSP90B1
RPL6	4.92655e-88	0.704107	0.23	0.306	1.60256e-83	Proximal tubule	RPL6
PAQR5	3.21137e-86	0.284365	0.316	0.4	1.04463e-81	Proximal tubule	PAQR5
GDI2	9.87875e-84	0.294888	0.238	0.3	3.21346e-79	Proximal tubule	GDI2
RASGEF1B	1.2658e-82	0.427139	0.427	0.544	4.11753e-78	Proximal tubule	RASGEF1B
LINC00278	9.45552e-82	1.03597	0.285	0.278	3.07579e-77	Proximal tubule	LINC00278
SPAG9	1.43065e-80	0.378081	0.425	0.565	4.65377e-76	Proximal tubule	SPAG9
GLDC	1.81956e-79	0.637618	0.251	0.21	5.91886e-75	Proximal tubule	GLDC
RPL29	4.04423e-78	0.77091	0.266	0.351	1.31555e-73	Proximal tubule	RPL29
ST13	1.40373e-77	0.472129	0.198	0.256	4.56619e-73	Proximal tubule	ST13
DENND5B	4.26295e-77	0.60963	0.365	0.344	1.3867e-72	Proximal tubule	DENND5B
PATJ	1.91496e-76	0.607614	0.542	0.709	6.22918e-72	Proximal tubule	PATJ
GLUD1	4.0467e-76	0.349138	0.251	0.316	1.31635e-71	Proximal tubule	GLUD1
UBC	1.33869e-75	0.652336	0.318	0.404	4.35464e-71	Proximal tubule	UBC
2025-03-02	1.40453e-75	0.610309	0.258	0.225	4.56878e-71	Proximal tubule	2025-03-02
CELSR1	2.03877e-74	0.531675	0.25	0.211	6.63191e-70	Proximal tubule	CELSR1
SPATS2L	7.33802e-74	0.650068	0.373	0.359	2.38698e-69	Proximal tubule	SPATS2L
PDE7A	1.00204e-72	0.369651	0.301	0.263	3.25955e-68	Proximal tubule	PDE7A
SERF2	6.84286e-70	0.728623	0.315	0.403	2.22591e-65	Proximal tubule	SERF2
SCP2	1.53013e-69	0.479501	0.259	0.323	4.97735e-65	Proximal tubule	SCP2
MAST4	6.43089e-69	0.521235	0.514	0.59	2.0919e-64	Proximal tubule	MAST4
MICU1	2.7858e-68	0.260799	0.315	0.393	9.06193e-64	Proximal tubule	MICU1
KLF6	1.33317e-67	0.364723	0.223	0.287	4.33668e-63	Proximal tubule	KLF6
UBB	1.66932e-66	0.816501	0.218	0.289	5.43012e-62	Proximal tubule	UBB
RPS7	1.03187e-65	0.634369	0.202	0.261	3.35658e-61	Proximal tubule	RPS7
GALNT2	3.30047e-65	0.451925	0.285	0.252	1.07361e-60	Proximal tubule	GALNT2
TTTY14	5.73403e-65	0.399701	0.299	0.4	1.86522e-60	Proximal tubule	TTTY14
NINL	6.7688e-65	0.31154	0.327	0.41	2.20182e-60	Proximal tubule	NINL
ATP5F1B	1.33849e-63	0.788428	0.241	0.31	4.35398e-59	Proximal tubule	ATP5F1B
GOLGB1	1.56206e-63	0.456294	0.384	0.484	5.08122e-59	Proximal tubule	GOLGB1
HSPA9	6.80804e-63	0.475251	0.242	0.301	2.21459e-58	Proximal tubule	HSPA9
HADHA	7.26331e-63	0.405045	0.235	0.291	2.36268e-58	Proximal tubule	HADHA
RRAS2	3.51996e-62	0.439591	0.263	0.226	1.14501e-57	Proximal tubule	RRAS2
GNS	4.16933e-62	0.40042	0.2	0.251	1.35624e-57	Proximal tubule	GNS
WWC1	5.81097e-62	0.263629	0.429	0.542	1.89025e-57	Proximal tubule	WWC1
BNIP3L	1.98189e-61	0.665493	0.316	0.292	6.4469e-57	Proximal tubule	BNIP3L
RPL13A	5.56618e-61	0.74104	0.246	0.316	1.81062e-56	Proximal tubule	RPL13A
PGK1	8.8111e-61	0.51817	0.247	0.31	2.86616e-56	Proximal tubule	PGK1
LDHA	1.65984e-60	0.713887	0.242	0.309	5.39929e-56	Proximal tubule	LDHA
PARD3	5.70099e-59	0.282185	0.508	0.748	1.85447e-54	Proximal tubule	PARD3
PEBP1	6.90831e-59	1.33024	0.431	0.438	2.2472e-54	Proximal tubule	PEBP1
MSH3	2.53055e-58	0.270498	0.28	0.344	8.23164e-54	Proximal tubule	MSH3
RPS15	2.68728e-58	0.758112	0.252	0.324	8.74144e-54	Proximal tubule	RPS15
PRDX1	1.21301e-57	1.40209	0.324	0.313	3.94582e-53	Proximal tubule	PRDX1
HIBCH	3.3748e-57	0.44866	0.347	0.446	1.09779e-52	Proximal tubule	HIBCH
SLC25A6	2.14402e-56	0.827402	0.222	0.289	6.97428e-52	Proximal tubule	SLC25A6
BRI3	4.97248e-55	0.486256	0.25	0.305	1.6175e-50	Proximal tubule	BRI3
MGST3	1.87211e-52	0.554662	0.302	0.369	6.08979e-48	Proximal tubule	MGST3
RPLP0	7.64094e-52	0.783395	0.265	0.336	2.48552e-47	Proximal tubule	RPLP0
FARP1	1.28948e-51	0.337498	0.509	0.684	4.19454e-47	Proximal tubule	FARP1
SFXN5	2.61233e-51	0.452363	0.252	0.221	8.49764e-47	Proximal tubule	SFXN5
ANKIB1	3.20781e-50	0.373052	0.388	0.502	1.04347e-45	Proximal tubule	ANKIB1
NPLOC4	4.10877e-50	0.501957	0.315	0.295	1.33654e-45	Proximal tubule	NPLOC4
MVP	1.34827e-48	0.57326	0.256	0.224	4.3858e-44	Proximal tubule	MVP
GAPDH	2.2787e-48	1.30041	0.403	0.412	7.41237e-44	Proximal tubule	GAPDH
RNF213	2.3787e-48	0.651981	0.404	0.53	7.73769e-44	Proximal tubule	RNF213
INSR	1.42211e-47	0.650957	0.475	0.548	4.626e-43	Proximal tubule	INSR
ITM2B	3.46261e-46	0.667273	0.524	0.65	1.12635e-41	Proximal tubule	ITM2B
DIP2C	1.10233e-45	0.282855	0.412	0.551	3.58577e-41	Proximal tubule	DIP2C
CTTN	8.36167e-45	0.347986	0.28	0.337	2.71997e-40	Proximal tubule	CTTN
SIPA1L1	5.42701e-44	0.334882	0.409	0.54	1.76535e-39	Proximal tubule	SIPA1L1
RETREG1	7.57324e-42	0.599131	0.296	0.271	2.4635e-37	Proximal tubule	RETREG1
MT-ATP6	2.29493e-41	0.844731	0.47	0.488	7.46516e-37	Proximal tubule	MT-ATP6
NHS	6.86414e-41	0.532094	0.45	0.478	2.23284e-36	Proximal tubule	NHS
TPCN1	1.90056e-40	0.653915	0.34	0.345	6.18232e-36	Proximal tubule	TPCN1
SLC25A3	1.94014e-40	0.83513	0.244	0.303	6.31107e-36	Proximal tubule	SLC25A3
ZNRF3	1.11811e-39	0.27806	0.347	0.417	3.63711e-35	Proximal tubule	ZNRF3
DMGDH	1.90607e-39	0.662387	0.32	0.308	6.20027e-35	Proximal tubule	DMGDH
NFIA	3.0295e-39	0.259307	0.431	0.543	9.85467e-35	Proximal tubule	NFIA
TRABD2B	6.49458e-39	0.398961	0.368	0.353	2.11262e-34	Proximal tubule	TRABD2B
FNIP2	7.38274e-39	0.837818	0.441	0.501	2.40153e-34	Proximal tubule	FNIP2
LARP1	5.9107e-38	0.379794	0.334	0.406	1.92269e-33	Proximal tubule	LARP1
NBR1	3.01315e-37	0.299379	0.213	0.252	9.80146e-33	Proximal tubule	NBR1
C1GALT1	9.34678e-37	0.390214	0.252	0.225	3.04041e-32	Proximal tubule	C1GALT1
ANK2	2.50985e-36	0.432437	0.289	0.344	8.16428e-32	Proximal tubule	ANK2
ATP5F1E	3.2393e-36	0.76777	0.203	0.252	1.05371e-31	Proximal tubule	ATP5F1E
DMXL1	1.36643e-35	0.456073	0.385	0.495	4.44485e-31	Proximal tubule	DMXL1
SQSTM1	6.49705e-35	0.93854	0.375	0.392	2.11343e-30	Proximal tubule	SQSTM1
SUCLG1	6.79124e-32	0.802038	0.263	0.248	2.20912e-27	Proximal tubule	SUCLG1
CD164	1.62455e-31	0.435314	0.216	0.253	5.28448e-27	Proximal tubule	CD164
FAT1	5.88814e-31	0.492974	0.343	0.329	1.91535e-26	Proximal tubule	FAT1
ITGB8	9.19263e-31	0.255616	0.343	0.41	2.99027e-26	Proximal tubule	ITGB8
RPL13	6.76187e-30	0.81694	0.379	0.464	2.19957e-25	Proximal tubule	RPL13
PLEKHB2	2.45908e-29	0.572553	0.212	0.253	7.99914e-25	Proximal tubule	PLEKHB2
LPGAT1	1.15284e-26	0.312116	0.283	0.331	3.75008e-22	Proximal tubule	LPGAT1
DHRSX	1.57373e-26	0.257753	0.312	0.368	5.11917e-22	Proximal tubule	DHRSX
NRP1	1.59351e-26	0.423037	0.392	0.396	5.18353e-22	Proximal tubule	NRP1
EEF2	6.54467e-26	0.84584	0.299	0.362	2.12892e-21	Proximal tubule	EEF2
BEND7	6.89893e-26	0.455844	0.271	0.253	2.24415e-21	Proximal tubule	BEND7
NFATC3	1.40306e-25	0.332087	0.324	0.384	4.56403e-21	Proximal tubule	NFATC3
CACNA2D1	2.50054e-25	0.32045	0.318	0.303	8.134e-21	Proximal tubule	CACNA2D1
PDGFC	3.08545e-25	0.519717	0.308	0.3	1.00367e-20	Proximal tubule	PDGFC
FREM2	7.13123e-24	0.576928	0.299	0.293	2.31972e-19	Proximal tubule	FREM2
AIG1	2.54465e-23	0.643917	0.367	0.39	8.27748e-19	Proximal tubule	AIG1
MT-ND5	1.24395e-22	0.654295	0.236	0.282	4.04645e-18	Proximal tubule	MT-ND5
SH3YL1	1.99776e-22	0.444408	0.242	0.281	6.4985e-18	Proximal tubule	SH3YL1
CALD1	2.0722e-22	-0.382543	0.306	0.261	6.74065e-18	Proximal tubule	CALD1
STON2	1.24531e-21	0.552321	0.306	0.305	4.05087e-17	Proximal tubule	STON2
CUX1	2.67902e-21	0.514735	0.478	0.687	8.71459e-17	Proximal tubule	CUX1
NDRG1	4.62946e-21	0.46963	0.368	0.431	1.50592e-16	Proximal tubule	NDRG1
TXNRD1	1.0701e-20	0.829395	0.358	0.444	3.48093e-16	Proximal tubule	TXNRD1
LRRC28	2.34676e-20	0.286056	0.242	0.277	7.63378e-16	Proximal tubule	LRRC28
GPAT3	2.77158e-20	0.674521	0.272	0.259	9.01568e-16	Proximal tubule	GPAT3
DLG2	7.33542e-20	0.597331	0.405	0.436	2.38614e-15	Proximal tubule	DLG2
PPP1R21	1.86963e-19	0.586554	0.34	0.352	6.08173e-15	Proximal tubule	PPP1R21
RUFY3	2.938e-19	0.692343	0.41	0.484	9.557e-15	Proximal tubule	RUFY3
BMP2K	5.45777e-19	0.32101	0.272	0.254	1.77536e-14	Proximal tubule	BMP2K
TPD52	1.31592e-18	0.36043	0.234	0.27	4.28056e-14	Proximal tubule	TPD52
ENOSF1	2.25898e-18	0.421613	0.398	0.499	7.34824e-14	Proximal tubule	ENOSF1
ERI3	5.67513e-17	0.279713	0.244	0.283	1.84606e-12	Proximal tubule	ERI3
CHPT1	6.67565e-17	0.410175	0.283	0.273	2.17152e-12	Proximal tubule	CHPT1
RALYL	7.71801e-17	0.515767	0.246	0.296	2.51059e-12	Proximal tubule	RALYL
FANCC	1.24167e-16	0.294257	0.311	0.361	4.03904e-12	Proximal tubule	FANCC
TMBIM6	1.82675e-16	1.04744	0.393	0.409	5.94223e-12	Proximal tubule	TMBIM6
LAPTM4A	5.07673e-16	0.692065	0.261	0.3	1.65141e-11	Proximal tubule	LAPTM4A
PDZRN3	9.39161e-16	0.383596	0.299	0.288	3.055e-11	Proximal tubule	PDZRN3
PUM3	1.04015e-15	0.55454	0.33	0.342	3.38349e-11	Proximal tubule	PUM3
HSPD1	1.22005e-15	0.861931	0.27	0.265	3.96871e-11	Proximal tubule	HSPD1
CNKSR3	5.09893e-15	0.337098	0.384	0.462	1.65863e-10	Proximal tubule	CNKSR3
EEF1A1	9.52758e-15	0.776052	0.476	0.577	3.09923e-10	Proximal tubule	EEF1A1
SNX29	1.32268e-14	0.749447	0.493	0.683	4.30254e-10	Proximal tubule	SNX29
PDPK1	1.88214e-13	0.292013	0.271	0.306	6.12242e-09	Proximal tubule	PDPK1
SETD3	1.99782e-13	0.515887	0.332	0.339	6.4987e-09	Proximal tubule	SETD3
GOLGA4	4.19562e-13	0.511455	0.492	0.659	1.36479e-08	Proximal tubule	GOLGA4
CDK14	5.45105e-13	0.458402	0.38	0.454	1.77317e-08	Proximal tubule	CDK14
ATXN7L1	7.50256e-13	0.316497	0.317	0.368	2.44051e-08	Proximal tubule	ATXN7L1
CGNL1	7.42682e-12	0.359421	0.462	0.57	2.41587e-07	Proximal tubule	CGNL1
ABCD3	3.24016e-11	0.446071	0.321	0.367	1.05399e-06	Proximal tubule	ABCD3
SPART	9.90348e-11	0.300413	0.248	0.273	3.2215e-06	Proximal tubule	SPART
LDHB	6.98095e-10	0.960973	0.352	0.41	2.27083e-05	Proximal tubule	LDHB
PTPN1	8.65844e-10	0.449992	0.281	0.324	2.8165e-05	Proximal tubule	PTPN1
PLEKHA7	2.97802e-09	0.509116	0.499	0.643	9.68721e-05	Proximal tubule	PLEKHA7
SNX10	3.71912e-09	0.369568	0.283	0.316	0.000120979	Proximal tubule	SNX10
DERA	5.08686e-09	0.315167	0.252	0.279	0.00016547	Proximal tubule	DERA
LRMDA	8.05443e-09	0.255913	0.485	0.532	0.000262003	Proximal tubule	LRMDA
ARHGAP32	9.07103e-09	0.343915	0.334	0.383	0.000295071	Proximal tubule	ARHGAP32
FAM85B	1.0492e-08	0.468741	0.298	0.309	0.000341293	Proximal tubule	FAM85B
HMGN3	3.48217e-08	0.482093	0.32	0.329	0.00113272	Proximal tubule	HMGN3
KIF12	4.34315e-08	0.335489	0.239	0.263	0.00141278	Proximal tubule	KIF12
ASTN2	4.66071e-08	0.26826	0.345	0.391	0.00151608	Proximal tubule	ASTN2
ZBTB38	5.06421e-08	0.419189	0.302	0.338	0.00164734	Proximal tubule	ZBTB38
PLEKHA1	5.25177e-08	0.685648	0.404	0.455	0.00170835	Proximal tubule	PLEKHA1
LARP4	3.42316e-07	0.394406	0.331	0.377	0.0111352	Proximal tubule	LARP4
SLC12A1.1	0	3.02671	0.901	0.197	0	Thick ascending limb	SLC12A1
ERBB4.1	0	2.66414	0.885	0.354	0	Thick ascending limb	ERBB4
CACNA2D3.1	0	2.53714	0.91	0.188	0	Thick ascending limb	CACNA2D3
PLCB1.1	0	2.52842	0.93	0.258	0	Thick ascending limb	PLCB1
CASR.1	0	2.52359	0.824	0.076	0	Thick ascending limb	CASR
EGF.1	0	2.45672	0.724	0.191	0	Thick ascending limb	EGF
GPC5.1	0	2.40271	0.631	0.155	0	Thick ascending limb	GPC5
PDE1A.1	0	2.39941	0.863	0.206	0	Thick ascending limb	PDE1A
ESRRB.1	0	2.29339	0.738	0.08	0	Thick ascending limb	ESRRB
RBFOX1.1	0	2.23884	0.662	0.1	0	Thick ascending limb	RBFOX1
PCDH9.1	0	2.14476	0.703	0.118	0	Thick ascending limb	PCDH9
ESRRG.1	0	2.10632	0.946	0.537	0	Thick ascending limb	ESRRG
SIM2.1	0	2.05409	0.737	0.044	0	Thick ascending limb	SIM2
AC058822.1.1	0	2.0513	0.613	0.139	0	Thick ascending limb	AC058822.1
EFNA5.1	0	2.0254	0.889	0.213	0	Thick ascending limb	EFNA5
RANBP3L.1	0	2.0044	0.604	0.069	0	Thick ascending limb	RANBP3L
LINC01762.1	0	1.98688	0.764	0.148	0	Thick ascending limb	LINC01762
LINC01606.1	0	1.97432	0.647	0.083	0	Thick ascending limb	LINC01606
CLDN10-AS1.1	0	1.83335	0.625	0.134	0	Thick ascending limb	CLDN10-AS1
HIP1.1	0	1.82141	0.838	0.286	0	Thick ascending limb	HIP1
KCNIP4.1	0	1.81707	0.894	0.424	0	Thick ascending limb	KCNIP4
SCHLAP1	0	1.77941	0.471	0.024	0	Thick ascending limb	SCHLAP1
HS6ST2	0	1.767	0.554	0.048	0	Thick ascending limb	HS6ST2
PLCL1.1	0	1.76186	0.852	0.38	0	Thick ascending limb	PLCL1
ENOX1	0	1.76003	0.451	0.086	0	Thick ascending limb	ENOX1
CCSER1.1	0	1.72433	0.936	0.483	0	Thick ascending limb	CCSER1
ITGB6.1	0	1.68035	0.588	0.177	0	Thick ascending limb	ITGB6
PAPPA2	0	1.65548	0.314	0.058	0	Thick ascending limb	PAPPA2
NELL1	0	1.62314	0.469	0.066	0	Thick ascending limb	NELL1
FGF14	0	1.61961	0.442	0.099	0	Thick ascending limb	FGF14
DENND2A.1	0	1.61462	0.597	0.066	0	Thick ascending limb	DENND2A
ARHGAP6.1	0	1.59511	0.89	0.44	0	Thick ascending limb	ARHGAP6
CADM1.1	0	1.58364	0.728	0.218	0	Thick ascending limb	CADM1
OSBPL3.1	0	1.57098	0.798	0.195	0	Thick ascending limb	OSBPL3
GP2	0	1.56498	0.458	0.016	0	Thick ascending limb	GP2
SGIP1.1	0	1.55199	0.714	0.114	0	Thick ascending limb	SGIP1
RP1	0	1.53731	0.485	0.031	0	Thick ascending limb	RP1
SLC4A7.1	0	1.5183	0.596	0.175	0	Thick ascending limb	SLC4A7
PHACTR1.1	0	1.5071	0.583	0.156	0	Thick ascending limb	PHACTR1
UMOD.1	0	1.50186	0.781	0.217	0	Thick ascending limb	UMOD
AC078980.1	0	1.49623	0.313	0.041	0	Thick ascending limb	AC078980.1
PTGER3.1	0	1.49432	0.75	0.22	0	Thick ascending limb	PTGER3
PRKD1.1	0	1.48188	0.882	0.449	0	Thick ascending limb	PRKD1
CLCN5.1	0	1.4726	0.772	0.293	0	Thick ascending limb	CLCN5
MGAT5.1	0	1.4708	0.733	0.249	0	Thick ascending limb	MGAT5
CCDC148.1	0	1.44707	0.705	0.211	0	Thick ascending limb	CCDC148
LNX1.1	0	1.44532	0.673	0.137	0	Thick ascending limb	LNX1
LRP1B.1	0	1.44512	0.632	0.157	0	Thick ascending limb	LRP1B
AC138305.1.1	0	1.42305	0.613	0.146	0	Thick ascending limb	AC138305.1
KAZN.1	0	1.422	0.908	0.401	0	Thick ascending limb	KAZN
UGT8.1	0	1.41558	0.624	0.119	0	Thick ascending limb	UGT8
MYO3B.1	0	1.41545	0.665	0.136	0	Thick ascending limb	MYO3B
MECOM.1	0	1.40877	0.958	0.475	0	Thick ascending limb	MECOM
LINC00970	0	1.39626	0.448	0.097	0	Thick ascending limb	LINC00970
DEPTOR.1	0	1.39323	0.711	0.291	0	Thick ascending limb	DEPTOR
RNF150.1	0	1.39215	0.68	0.176	0	Thick ascending limb	RNF150
CA10	0	1.38939	0.505	0.055	0	Thick ascending limb	CA10
LINC02343	0	1.38621	0.437	0.072	0	Thick ascending limb	LINC02343
MRPS6.1	0	1.37947	0.691	0.239	0	Thick ascending limb	MRPS6
PRDM16.1	0	1.35332	0.632	0.129	0	Thick ascending limb	PRDM16
ARHGAP24.1	0	1.34926	0.881	0.407	0	Thick ascending limb	ARHGAP24
SIM1.1	0	1.34203	0.612	0.164	0	Thick ascending limb	SIM1
KCTD1.1	0	1.34021	0.7	0.205	0	Thick ascending limb	KCTD1
ARHGEF38.1	0	1.3402	0.645	0.153	0	Thick ascending limb	ARHGEF38
PTPN4.1	0	1.3397	0.745	0.313	0	Thick ascending limb	PTPN4
KLHL13.1	0	1.32108	0.712	0.238	0	Thick ascending limb	KLHL13
ACPP	0	1.3199	0.404	0.025	0	Thick ascending limb	ACPP
KCTD16	0	1.31564	0.435	0.079	0	Thick ascending limb	KCTD16
NRK	0	1.29493	0.507	0.058	0	Thick ascending limb	NRK
RUNX1.1	0	1.28194	0.5	0.172	0	Thick ascending limb	RUNX1
STK32B.1	0	1.27481	0.62	0.174	0	Thick ascending limb	STK32B
BICDL1	0	1.26751	0.755	0.323	0	Thick ascending limb	BICDL1
SEMA6D	0	1.25662	0.461	0.069	0	Thick ascending limb	SEMA6D
STPG2	0	1.23747	0.653	0.27	0	Thick ascending limb	STPG2
PRKCQ.1	0	1.23563	0.571	0.091	0	Thick ascending limb	PRKCQ
BMP6	0	1.23153	0.367	0.037	0	Thick ascending limb	BMP6
CPEB3.1	0	1.21601	0.762	0.307	0	Thick ascending limb	CPEB3
CALCR	0	1.20094	0.288	0.034	0	Thick ascending limb	CALCR
AC138123.1	0	1.19554	0.531	0.181	0	Thick ascending limb	AC138123.1
TPST1.1	0	1.18581	0.753	0.294	0	Thick ascending limb	TPST1
EFHD1.1	0	1.18405	0.657	0.2	0	Thick ascending limb	EFHD1
CACNB2	0	1.18296	0.446	0.123	0	Thick ascending limb	CACNB2
PXDNL	0	1.17858	0.344	0.063	0	Thick ascending limb	PXDNL
NOS1AP.1	0	1.1563	0.655	0.193	0	Thick ascending limb	NOS1AP
AK3.1	0	1.15365	0.79	0.322	0	Thick ascending limb	AK3
PPARGC1A.1	0	1.1515	0.754	0.326	0	Thick ascending limb	PPARGC1A
SLC16A7.1	0	1.14714	0.659	0.18	0	Thick ascending limb	SLC16A7
KNG1	0	1.14149	0.496	0.067	0	Thick ascending limb	KNG1
TRIM2.1	0	1.14138	0.775	0.268	0	Thick ascending limb	TRIM2
ARNT2.1	0	1.13745	0.606	0.144	0	Thick ascending limb	ARNT2
CLCNKA.1	0	1.1366	0.516	0.083	0	Thick ascending limb	CLCNKA
CCDC178.1	0	1.13634	0.462	0.117	0	Thick ascending limb	CCDC178
MFSD4A	0	1.13543	0.463	0.06	0	Thick ascending limb	MFSD4A
LMO7.1	0	1.13212	0.755	0.312	0	Thick ascending limb	LMO7
PKP4.1	0	1.1104	0.905	0.538	0	Thick ascending limb	PKP4
SUSD4	0	1.1052	0.452	0.056	0	Thick ascending limb	SUSD4
FMN1.1	0	1.10374	0.485	0.131	0	Thick ascending limb	FMN1
PPM1L.1	0	1.0962	0.554	0.197	0	Thick ascending limb	PPM1L
CLDN14	0	1.09387	0.405	0.037	0	Thick ascending limb	CLDN14
LAMA1.1	0	1.09118	0.524	0.121	0	Thick ascending limb	LAMA1
LINC01182	0	1.08698	0.382	0.062	0	Thick ascending limb	LINC01182
TENM4	0	1.08187	0.514	0.135	0	Thick ascending limb	TENM4
MSI2.1	0	1.08101	0.915	0.528	0	Thick ascending limb	MSI2
NR2F2-AS1.1	0	1.07458	0.791	0.348	0	Thick ascending limb	NR2F2-AS1
SKAP1.1	0	1.07385	0.723	0.196	0	Thick ascending limb	SKAP1
COBLL1.1	0	1.06917	0.921	0.482	0	Thick ascending limb	COBLL1
OXR1.1	0	1.06652	0.89	0.51	0	Thick ascending limb	OXR1
AC012593.1.1	0	1.06348	0.538	0.21	0	Thick ascending limb	AC012593.1
FOXP2.1	0	1.05916	0.608	0.219	0	Thick ascending limb	FOXP2
NAALADL2.1	0	1.05487	0.829	0.415	0	Thick ascending limb	NAALADL2
TBC1D4.1	0	1.05302	0.807	0.33	0	Thick ascending limb	TBC1D4
COL4A3.1	0	1.05219	0.779	0.286	0	Thick ascending limb	COL4A3
NUDT4.1	0	1.04931	0.589	0.177	0	Thick ascending limb	NUDT4
AC068631.1	0	1.04342	0.361	0.03	0	Thick ascending limb	AC068631.1
AC087564.1	0	1.04328	0.503	0.17	0	Thick ascending limb	AC087564.1
PPM1E	0	1.04323	0.278	0.039	0	Thick ascending limb	PPM1E
FAM184A	0	1.04273	0.489	0.103	0	Thick ascending limb	FAM184A
ACACB.1	0	1.03854	0.698	0.305	0	Thick ascending limb	ACACB
RHOBTB3.1	0	1.03751	0.683	0.224	0	Thick ascending limb	RHOBTB3
AC092535.3	0	1.03358	0.409	0.082	0	Thick ascending limb	AC092535.3
ACSL4.1	0	1.03218	0.547	0.28	0	Thick ascending limb	ACSL4
STXBP4.1	0	1.02927	0.615	0.219	0	Thick ascending limb	STXBP4
WNK4	0	1.02676	0.442	0.058	0	Thick ascending limb	WNK4
GNAI1.1	0	1.02333	0.592	0.171	0	Thick ascending limb	GNAI1
BACE2.1	0	1.01597	0.59	0.189	0	Thick ascending limb	BACE2
TMEM72.1	0	1.00791	0.516	0.097	0	Thick ascending limb	TMEM72
IVNS1ABP.1	0	1.00568	0.708	0.266	0	Thick ascending limb	IVNS1ABP
TRMT9B.1	0	1.00225	0.578	0.176	0	Thick ascending limb	TRMT9B
CFAP221.1	0	1.00225	0.583	0.178	0	Thick ascending limb	CFAP221
MALRD1	0	0.999715	0.361	0.057	0	Thick ascending limb	MALRD1
STK39.1	0	0.997597	0.593	0.21	0	Thick ascending limb	STK39
IMMP2L.1	0	0.985176	0.934	0.597	0	Thick ascending limb	IMMP2L
PHF21B	0	0.983482	0.366	0.04	0	Thick ascending limb	PHF21B
NTRK2	0	0.977723	0.425	0.05	0	Thick ascending limb	NTRK2
KCNJ16.1	0	0.970209	0.856	0.388	0	Thick ascending limb	KCNJ16
TFAP2B	0	0.969676	0.409	0.043	0	Thick ascending limb	TFAP2B
NR3C2.1	0	0.959483	0.87	0.426	0	Thick ascending limb	NR3C2
DNAH5	0	0.957611	0.274	0.067	0	Thick ascending limb	DNAH5
TCIM.1	0	0.953942	0.481	0.115	0	Thick ascending limb	TCIM
SCTR	0	0.953809	0.327	0.064	0	Thick ascending limb	SCTR
PROX1	0	0.95112	0.324	0.026	0	Thick ascending limb	PROX1
CYFIP2	0	0.9451	0.691	0.293	0	Thick ascending limb	CYFIP2
GCNT2	0	0.937707	0.631	0.259	0	Thick ascending limb	GCNT2
CGNL1.1	0	0.936854	0.85	0.441	0	Thick ascending limb	CGNL1
ZMYND8.1	0	0.920565	0.717	0.319	0	Thick ascending limb	ZMYND8
SLC16A12.1	0	0.919418	0.665	0.211	0	Thick ascending limb	SLC16A12
HMCN1	0	0.918725	0.257	0.067	0	Thick ascending limb	HMCN1
INPP4B.1	0	0.913991	0.55	0.171	0	Thick ascending limb	INPP4B
ITPR1.1	0	0.911357	0.714	0.271	0	Thick ascending limb	ITPR1
FGF9	0	0.907352	0.404	0.065	0	Thick ascending limb	FGF9
PLEKHH2.1	0	0.906125	0.583	0.164	0	Thick ascending limb	PLEKHH2
LINC01725.1	0	0.896915	0.564	0.221	0	Thick ascending limb	LINC01725
TMEM72-AS1	0	0.896154	0.368	0.11	0	Thick ascending limb	TMEM72-AS1
LINC01320	0	0.895513	0.795	0.386	0	Thick ascending limb	LINC01320
ERICH1.1	0	0.890518	0.574	0.247	0	Thick ascending limb	ERICH1
ALDH1A2.1	0	0.885297	0.534	0.128	0	Thick ascending limb	ALDH1A2
AL139383.1	0	0.884256	0.409	0.089	0	Thick ascending limb	AL139383.1
ZNF98	0	0.882347	0.362	0.081	0	Thick ascending limb	ZNF98
LINC00982	0	0.88163	0.385	0.069	0	Thick ascending limb	LINC00982
DZIP1	0	0.881166	0.493	0.14	0	Thick ascending limb	DZIP1
ADGRV1	0	0.875752	0.489	0.094	0	Thick ascending limb	ADGRV1
BTBD11	0	0.872737	0.382	0.096	0	Thick ascending limb	BTBD11
TACC1.1	0	0.872279	0.693	0.332	0	Thick ascending limb	TACC1
CPM	0	0.868395	0.623	0.22	0	Thick ascending limb	CPM
RALGPS1.1	0	0.867917	0.601	0.218	0	Thick ascending limb	RALGPS1
DNAH14.1	0	0.860396	0.67	0.288	0	Thick ascending limb	DNAH14
TMEM161B-AS1.1	0	0.860173	0.659	0.281	0	Thick ascending limb	TMEM161B-AS1
ADAMTS17	0	0.855221	0.352	0.063	0	Thick ascending limb	ADAMTS17
RPS6KA6.1	0	0.852334	0.472	0.13	0	Thick ascending limb	RPS6KA6
CLDN16	0	0.847644	0.288	0.03	0	Thick ascending limb	CLDN16
DNASE1.1	0	0.845384	0.511	0.167	0	Thick ascending limb	DNASE1
AC024022.1	0	0.842281	0.276	0.033	0	Thick ascending limb	AC024022.1
LRBA.1	0	0.841636	0.922	0.572	0	Thick ascending limb	LRBA
LINC00310	0	0.841062	0.267	0.043	0	Thick ascending limb	LINC00310
AGPAT4	0	0.841016	0.41	0.092	0	Thick ascending limb	AGPAT4
PDE9A.1	0	0.840996	0.538	0.18	0	Thick ascending limb	PDE9A
KCNJ1.1	0	0.840107	0.517	0.109	0	Thick ascending limb	KCNJ1
PDE4DIP.1	0	0.83912	0.646	0.235	0	Thick ascending limb	PDE4DIP
TAPT1-AS1	0	0.836858	0.623	0.267	0	Thick ascending limb	TAPT1-AS1
AC016705.2	0	0.836089	0.38	0.067	0	Thick ascending limb	AC016705.2
LINC00645	0	0.834173	0.34	0.038	0	Thick ascending limb	LINC00645
ACOT11.1	0	0.83304	0.547	0.208	0	Thick ascending limb	ACOT11
CECR2	0	0.832137	0.409	0.105	0	Thick ascending limb	CECR2
FGD4	0	0.831717	0.888	0.486	0	Thick ascending limb	FGD4
GUCY1A1.1	0	0.831556	0.487	0.125	0	Thick ascending limb	GUCY1A1
ADAMTS9-AS2.1	0	0.827405	0.857	0.434	0	Thick ascending limb	ADAMTS9-AS2
DOCK1.1	0	0.826364	0.868	0.485	0	Thick ascending limb	DOCK1
MYO9A.1	0	0.824741	0.888	0.505	0	Thick ascending limb	MYO9A
MACROD2.1	0	0.819426	0.743	0.385	0	Thick ascending limb	MACROD2
FAM83B	0	0.81871	0.386	0.069	0	Thick ascending limb	FAM83B
CPEB2	0	0.815675	0.636	0.286	0	Thick ascending limb	CPEB2
AP000317.1	0	0.815111	0.27	0.044	0	Thick ascending limb	AP000317.1
CLMN.1	0	0.810736	0.716	0.348	0	Thick ascending limb	CLMN
ZDHHC14.1	0	0.810669	0.686	0.293	0	Thick ascending limb	ZDHHC14
GNGT1	0	0.808349	0.28	0.082	0	Thick ascending limb	GNGT1
GRHL2.1	0	0.807272	0.527	0.132	0	Thick ascending limb	GRHL2
RAP1GAP2.1	0	0.806202	0.468	0.126	0	Thick ascending limb	RAP1GAP2
TANC2.1	0	0.803835	0.708	0.317	0	Thick ascending limb	TANC2
DAPK1.1	0	0.802807	0.72	0.344	0	Thick ascending limb	DAPK1
EPB41L1.1	0	0.800937	0.644	0.303	0	Thick ascending limb	EPB41L1
LINC02532	0	0.799176	0.789	0.387	0	Thick ascending limb	LINC02532
HOXB3.1	0	0.797996	0.576	0.184	0	Thick ascending limb	HOXB3
WLS	0	0.791523	0.609	0.221	0	Thick ascending limb	WLS
LGR4.1	0	0.79037	0.789	0.405	0	Thick ascending limb	LGR4
AC005208.1.1	0	0.789368	0.556	0.204	0	Thick ascending limb	AC005208.1
DAB1.1	0	0.788193	0.431	0.163	0	Thick ascending limb	DAB1
WWOX.1	0	0.783163	0.893	0.575	0	Thick ascending limb	WWOX
SULT1C2	0	0.781423	0.626	0.265	0	Thick ascending limb	SULT1C2
AP1S3	0	0.777449	0.36	0.094	0	Thick ascending limb	AP1S3
TCAIM.1	0	0.776813	0.601	0.26	0	Thick ascending limb	TCAIM
AC009690.1	0	0.771239	0.459	0.201	0	Thick ascending limb	AC009690.1
ANK2.1	0	0.769807	0.637	0.239	0	Thick ascending limb	ANK2
THRB.1	0	0.768247	0.74	0.384	0	Thick ascending limb	THRB
MAST4.1	0	0.766093	0.861	0.479	0	Thick ascending limb	MAST4
AZIN1-AS1.1	0	0.764982	0.477	0.169	0	Thick ascending limb	AZIN1-AS1
PDE7B.1	0	0.76497	0.717	0.301	0	Thick ascending limb	PDE7B
KLF12.1	0	0.763875	0.708	0.331	0	Thick ascending limb	KLF12
SCD5	0	0.761858	0.438	0.13	0	Thick ascending limb	SCD5
PRKX.1	0	0.76171	0.48	0.142	0	Thick ascending limb	PRKX
COL4A4.1	0	0.75712	0.677	0.248	0	Thick ascending limb	COL4A4
SLC9A3	0	0.753089	0.481	0.113	0	Thick ascending limb	SLC9A3
TFCP2L1.1	0	0.750753	0.7	0.296	0	Thick ascending limb	TFCP2L1
AGBL4.1	0	0.750472	0.61	0.24	0	Thick ascending limb	AGBL4
GPC3	0	0.749458	0.288	0.054	0	Thick ascending limb	GPC3
PPFIA2	0	0.746818	0.261	0.057	0	Thick ascending limb	PPFIA2
FREM1.1	0	0.745893	0.454	0.183	0	Thick ascending limb	FREM1
SLC20A2.1	0	0.745861	0.622	0.281	0	Thick ascending limb	SLC20A2
FAM171A1.1	0	0.742839	0.612	0.234	0	Thick ascending limb	FAM171A1
FAM160A1	0	0.734711	0.638	0.281	0	Thick ascending limb	FAM160A1
ADCY5	0	0.731381	0.364	0.079	0	Thick ascending limb	ADCY5
KATNAL2	0	0.73119	0.45	0.164	0	Thick ascending limb	KATNAL2
DENND1B.1	0	0.730503	0.622	0.291	0	Thick ascending limb	DENND1B
ITGA2.1	0	0.727832	0.548	0.181	0	Thick ascending limb	ITGA2
DANT2.1	0	0.727528	0.764	0.373	0	Thick ascending limb	DANT2
BICC1.1	0	0.724717	0.923	0.529	0	Thick ascending limb	BICC1
SAMD12.1	0	0.723702	0.783	0.401	0	Thick ascending limb	SAMD12
RNF24.1	0	0.722914	0.482	0.178	0	Thick ascending limb	RNF24
SHROOM3.1	0	0.719088	0.67	0.298	0	Thick ascending limb	SHROOM3
IRX2	0	0.717005	0.284	0.016	0	Thick ascending limb	IRX2
SGPP2.1	0	0.715758	0.45	0.151	0	Thick ascending limb	SGPP2
HDAC9	0	0.713715	0.311	0.073	0	Thick ascending limb	HDAC9
NAV2.1	0	0.712951	0.55	0.2	0	Thick ascending limb	NAV2
P3H2.1	0	0.712526	0.636	0.318	0	Thick ascending limb	P3H2
SSBP2.1	0	0.708599	0.723	0.315	0	Thick ascending limb	SSBP2
ABLIM1	0	0.708302	0.81	0.43	0	Thick ascending limb	ABLIM1
ATP6V0A4.1	0	0.70747	0.52	0.137	0	Thick ascending limb	ATP6V0A4
TOM1L2.1	0	0.705061	0.62	0.278	0	Thick ascending limb	TOM1L2
BLNK.1	0	0.704483	0.494	0.162	0	Thick ascending limb	BLNK
RASSF8.1	0	0.702976	0.576	0.285	0	Thick ascending limb	RASSF8
ABHD17C	0	0.702347	0.348	0.066	0	Thick ascending limb	ABHD17C
RAP1GAP	0	0.701744	0.442	0.138	0	Thick ascending limb	RAP1GAP
RGL3.1	0	0.700564	0.586	0.243	0	Thick ascending limb	RGL3
GTF2IRD1.1	0	0.69334	0.617	0.283	0	Thick ascending limb	GTF2IRD1
MFHAS1.1	0	0.693119	0.667	0.322	0	Thick ascending limb	MFHAS1
OCLN	0	0.691198	0.48	0.158	0	Thick ascending limb	OCLN
CIT	0	0.690684	0.402	0.115	0	Thick ascending limb	CIT
NEBL.1	0	0.689889	0.742	0.282	0	Thick ascending limb	NEBL
NAIP.1	0	0.688871	0.571	0.235	0	Thick ascending limb	NAIP
CFAP70.1	0	0.688502	0.423	0.138	0	Thick ascending limb	CFAP70
GRB14.1	0	0.687995	0.51	0.17	0	Thick ascending limb	GRB14
MALAT1.1	0	0.68786	0.998	0.983	0	Thick ascending limb	MALAT1
HOMER1	0	0.683029	0.375	0.126	0	Thick ascending limb	HOMER1
ZNF385D	0	0.681191	0.356	0.113	0	Thick ascending limb	ZNF385D
KCP	0	0.679915	0.353	0.12	0	Thick ascending limb	KCP
MGLL	0	0.67989	0.589	0.249	0	Thick ascending limb	MGLL
ABCC5.1	0	0.678889	0.53	0.182	0	Thick ascending limb	ABCC5
ASTN2.1	0	0.678332	0.629	0.305	0	Thick ascending limb	ASTN2
SCNN1A.1	0	0.67829	0.606	0.211	0	Thick ascending limb	SCNN1A
DNAJC11	0	0.676725	0.506	0.213	0	Thick ascending limb	DNAJC11
SHISA9	0	0.676399	0.262	0.075	0	Thick ascending limb	SHISA9
ITPR2.1	0	0.675355	0.836	0.46	0	Thick ascending limb	ITPR2
IPCEF1.1	0	0.674328	0.394	0.155	0	Thick ascending limb	IPCEF1
CLASP1.1	0	0.673858	0.814	0.462	0	Thick ascending limb	CLASP1
WWC2.1	0	0.673144	0.764	0.396	0	Thick ascending limb	WWC2
KIAA1217.1	0	0.671567	0.832	0.481	0	Thick ascending limb	KIAA1217
KCNQ1.1	0	0.67079	0.582	0.232	0	Thick ascending limb	KCNQ1
CA12	0	0.668824	0.772	0.392	0	Thick ascending limb	CA12
CDKL1.1	0	0.667825	0.501	0.204	0	Thick ascending limb	CDKL1
WDFY2.1	0	0.66715	0.556	0.249	0	Thick ascending limb	WDFY2
HIBADH	0	0.664893	0.656	0.338	0	Thick ascending limb	HIBADH
CACNB4	0	0.663936	0.294	0.076	0	Thick ascending limb	CACNB4
USP53.1	0	0.662536	0.68	0.324	0	Thick ascending limb	USP53
C1QTNF3-AMACR.1	0	0.661284	0.436	0.164	0	Thick ascending limb	C1QTNF3-AMACR
COL28A1	0	0.661103	0.338	0.094	0	Thick ascending limb	COL28A1
RIMBP2	0	0.659325	0.274	0.064	0	Thick ascending limb	RIMBP2
GLCCI1.1	0	0.658175	0.457	0.158	0	Thick ascending limb	GLCCI1
VLDLR-AS1	0	0.657423	0.267	0.062	0	Thick ascending limb	VLDLR-AS1
AC124319.2.1	0	0.656773	0.532	0.236	0	Thick ascending limb	AC124319.2
TMEM232	0	0.655053	0.488	0.199	0	Thick ascending limb	TMEM232
CASZ1.1	0	0.654904	0.476	0.166	0	Thick ascending limb	CASZ1
RERE.1	0	0.653898	0.914	0.595	0	Thick ascending limb	RERE
SYTL4	0	0.644861	0.319	0.064	0	Thick ascending limb	SYTL4
TAOK3.1	0	0.644792	0.708	0.353	0	Thick ascending limb	TAOK3
DPH6.1	0	0.643037	0.639	0.329	0	Thick ascending limb	DPH6
GRAMD2B.1	0	0.64169	0.692	0.359	0	Thick ascending limb	GRAMD2B
ZHX3	0	0.640257	0.676	0.339	0	Thick ascending limb	ZHX3
ATP1A1	0	0.639095	0.866	0.51	0	Thick ascending limb	ATP1A1
CEP70.1	0	0.636562	0.495	0.187	0	Thick ascending limb	CEP70
SMC5-AS1	0	0.635315	0.392	0.128	0	Thick ascending limb	SMC5-AS1
CCND3.1	0	0.635071	0.471	0.163	0	Thick ascending limb	CCND3
ARFGEF3	0	0.634158	0.33	0.074	0	Thick ascending limb	ARFGEF3
PITPNM2.1	0	0.63206	0.495	0.208	0	Thick ascending limb	PITPNM2
OXCT1	0	0.63167	0.359	0.094	0	Thick ascending limb	OXCT1
USP24.1	0	0.630028	0.665	0.341	0	Thick ascending limb	USP24
AC090579.1	0	0.628679	0.344	0.126	0	Thick ascending limb	AC090579.1
CPEB4	0	0.628377	0.789	0.424	0	Thick ascending limb	CPEB4
LINC01266	0	0.625393	0.317	0.118	0	Thick ascending limb	LINC01266
TRA2A.1	0	0.623218	0.675	0.336	0	Thick ascending limb	TRA2A
PRICKLE2.1	0	0.62298	0.61	0.305	0	Thick ascending limb	PRICKLE2
GRAMD1C	0	0.622177	0.507	0.211	0	Thick ascending limb	GRAMD1C
FGF13.1	0	0.621913	0.384	0.175	0	Thick ascending limb	FGF13
F11	0	0.620724	0.267	0.039	0	Thick ascending limb	F11
RBBP8.1	0	0.620633	0.565	0.234	0	Thick ascending limb	RBBP8
PKHD1	0	0.619822	0.927	0.532	0	Thick ascending limb	PKHD1
ADK.1	0	0.61929	0.797	0.44	0	Thick ascending limb	ADK
DPH6-DT	0	0.619257	0.481	0.231	0	Thick ascending limb	DPH6-DT
DNM3.1	0	0.618587	0.615	0.191	0	Thick ascending limb	DNM3
GPI.1	0	0.616271	0.508	0.225	0	Thick ascending limb	GPI
SLC25A12.1	0	0.614146	0.547	0.235	0	Thick ascending limb	SLC25A12
STK32A	0	0.612905	0.27	0.064	0	Thick ascending limb	STK32A
UBE2E3.1	0	0.612426	0.598	0.267	0	Thick ascending limb	UBE2E3
PPP2R3A	0	0.611918	0.871	0.466	0	Thick ascending limb	PPP2R3A
NEXMIF	0	0.611495	0.267	0.07	0	Thick ascending limb	NEXMIF
LDLRAD4.1	0	0.609761	0.578	0.214	0	Thick ascending limb	LDLRAD4
UBA6-AS1	0	0.606164	0.525	0.264	0	Thick ascending limb	UBA6-AS1
LINC00476.1	0	0.604877	0.403	0.143	0	Thick ascending limb	LINC00476
TMEM164.1	0	0.604783	0.413	0.165	0	Thick ascending limb	TMEM164
SGMS1.1	0	0.604569	0.69	0.387	0	Thick ascending limb	SGMS1
CAMKMT.1	0	0.602347	0.756	0.427	0	Thick ascending limb	CAMKMT
LLGL2.1	0	0.59941	0.649	0.32	0	Thick ascending limb	LLGL2
MAMDC2-AS1	0	0.598186	0.315	0.09	0	Thick ascending limb	MAMDC2-AS1
PTPN13.1	0	0.596741	0.762	0.377	0	Thick ascending limb	PTPN13
CTDSPL.1	0	0.595288	0.704	0.353	0	Thick ascending limb	CTDSPL
NMD3.1	0	0.593937	0.423	0.175	0	Thick ascending limb	NMD3
SPAG17	0	0.593855	0.349	0.104	0	Thick ascending limb	SPAG17
NLGN4Y	0	0.590348	0.319	0.146	0	Thick ascending limb	NLGN4Y
SUPT3H.1	0	0.588767	0.61	0.302	0	Thick ascending limb	SUPT3H
AC245297.3.1	0	0.586877	0.571	0.257	0	Thick ascending limb	AC245297.3
ZNF618.1	0	0.585244	0.581	0.261	0	Thick ascending limb	ZNF618
MAGI1.1	0	0.583087	0.932	0.583	0	Thick ascending limb	MAGI1
SOX6	0	0.582722	0.839	0.465	0	Thick ascending limb	SOX6
FAAH2.1	0	0.58208	0.476	0.197	0	Thick ascending limb	FAAH2
ASXL3	0	0.577597	0.376	0.123	0	Thick ascending limb	ASXL3
IRS1	0	0.575793	0.309	0.075	0	Thick ascending limb	IRS1
ME3.1	0	0.573028	0.417	0.137	0	Thick ascending limb	ME3
FBXL4.1	0	0.5716	0.53	0.226	0	Thick ascending limb	FBXL4
SPATA6L	0	0.571118	0.335	0.127	0	Thick ascending limb	SPATA6L
CCDC171.1	0	0.569472	0.433	0.175	0	Thick ascending limb	CCDC171
ESRP1	0	0.569329	0.324	0.07	0	Thick ascending limb	ESRP1
CSGALNACT1.1	0	0.569076	0.369	0.138	0	Thick ascending limb	CSGALNACT1
CLCNKB	0	0.567725	0.419	0.093	0	Thick ascending limb	CLCNKB
TMEM116.1	0	0.567622	0.398	0.141	0	Thick ascending limb	TMEM116
TDRD3.1	0	0.567317	0.596	0.287	0	Thick ascending limb	TDRD3
XIST	0	0.566764	0.253	0.146	0	Thick ascending limb	XIST
VAV3.1	0	0.56399	0.742	0.371	0	Thick ascending limb	VAV3
ZNF532.1	0	0.563401	0.459	0.166	0	Thick ascending limb	ZNF532
GNG7.1	0	0.563102	0.391	0.15	0	Thick ascending limb	GNG7
ACSS1	0	0.562617	0.412	0.155	0	Thick ascending limb	ACSS1
CREB3L2.1	0	0.562344	0.498	0.212	0	Thick ascending limb	CREB3L2
AL136164.2.1	0	0.562255	0.44	0.189	0	Thick ascending limb	AL136164.2
ZNF385B	0	0.562179	0.432	0.147	0	Thick ascending limb	ZNF385B
MITF.1	0	0.56071	0.705	0.343	0	Thick ascending limb	MITF
RAP2C-AS1	0	0.559618	0.36	0.16	0	Thick ascending limb	RAP2C-AS1
GALNT18.1	0	0.55947	0.651	0.315	0	Thick ascending limb	GALNT18
LAMB1.1	0	0.559274	0.699	0.373	0	Thick ascending limb	LAMB1
AF117829.1.1	0	0.55905	0.543	0.259	0	Thick ascending limb	AF117829.1
PAQR5.1	0	0.557299	0.646	0.292	0	Thick ascending limb	PAQR5
MIR29B2CHG.1	0	0.556258	0.589	0.298	0	Thick ascending limb	MIR29B2CHG
MYOF.1	0	0.553403	0.423	0.166	0	Thick ascending limb	MYOF
TMEM45B	0	0.550995	0.306	0.067	0	Thick ascending limb	TMEM45B
AL645568.1	0	0.549305	0.303	0.087	0	Thick ascending limb	AL645568.1
MAL.1	0	0.548997	0.53	0.178	0	Thick ascending limb	MAL
MKLN1.1	0	0.548569	0.854	0.535	0	Thick ascending limb	MKLN1
AKAP6	0	0.548415	0.428	0.169	0	Thick ascending limb	AKAP6
AC021231.1.1	0	0.547285	0.377	0.149	0	Thick ascending limb	AC021231.1
AC012409.2	0	0.546823	0.337	0.094	0	Thick ascending limb	AC012409.2
CLEC16A.1	0	0.546102	0.612	0.309	0	Thick ascending limb	CLEC16A
FGFR2	0	0.544226	0.452	0.188	0	Thick ascending limb	FGFR2
MYO5C.1	0	0.542103	0.419	0.138	0	Thick ascending limb	MYO5C
VEPH1	0	0.541479	0.354	0.121	0	Thick ascending limb	VEPH1
MAGI3.1	0	0.539516	0.706	0.395	0	Thick ascending limb	MAGI3
ERC2	0	0.539427	0.302	0.119	0	Thick ascending limb	ERC2
SGCE.1	0	0.536496	0.399	0.139	0	Thick ascending limb	SGCE
CRADD.1	0	0.53628	0.65	0.37	0	Thick ascending limb	CRADD
MUC20-OT1.1	0	0.536055	0.792	0.455	0	Thick ascending limb	MUC20-OT1
SIL1	0	0.533135	0.577	0.293	0	Thick ascending limb	SIL1
IDH2	0	0.532512	0.564	0.207	0	Thick ascending limb	IDH2
KIAA1958	0	0.531861	0.677	0.344	0	Thick ascending limb	KIAA1958
PRKAA2	0	0.53175	0.63	0.307	0	Thick ascending limb	PRKAA2
DNAH7	0	0.530293	0.484	0.215	0	Thick ascending limb	DNAH7
MYO10.1	0	0.530291	0.686	0.302	0	Thick ascending limb	MYO10
NRCAM	0	0.530001	0.452	0.175	0	Thick ascending limb	NRCAM
SLC22A15	0	0.527529	0.321	0.088	0	Thick ascending limb	SLC22A15
CSRNP3	0	0.5255	0.39	0.162	0	Thick ascending limb	CSRNP3
AL359915.2.1	0	0.52542	0.437	0.196	0	Thick ascending limb	AL359915.2
VWA8	0	0.524818	0.759	0.414	0	Thick ascending limb	VWA8
LINC02381	0	0.522311	0.263	0.045	0	Thick ascending limb	LINC02381
PTPN3	0	0.521273	0.642	0.322	0	Thick ascending limb	PTPN3
SUCLG2-AS1	0	0.521113	0.467	0.229	0	Thick ascending limb	SUCLG2-AS1
MAGED1	0	0.520274	0.494	0.23	0	Thick ascending limb	MAGED1
SREBF2.1	0	0.520238	0.594	0.3	0	Thick ascending limb	SREBF2
CCDC7.1	0	0.519628	0.457	0.213	0	Thick ascending limb	CCDC7
EEA1.1	0	0.517902	0.552	0.273	0	Thick ascending limb	EEA1
PTK7	0	0.51714	0.28	0.056	0	Thick ascending limb	PTK7
MOK	0	0.515915	0.434	0.179	0	Thick ascending limb	MOK
EHF	0	0.51565	0.316	0.073	0	Thick ascending limb	EHF
SRGAP3.1	0	0.515478	0.452	0.204	0	Thick ascending limb	SRGAP3
TSGA10	0	0.515461	0.472	0.216	0	Thick ascending limb	TSGA10
C20orf194.1	0	0.514938	0.755	0.446	0	Thick ascending limb	C20orf194
UXS1.1	0	0.514934	0.378	0.137	0	Thick ascending limb	UXS1
PIAS2	0	0.514738	0.57	0.275	0	Thick ascending limb	PIAS2
TBC1D32.1	0	0.514004	0.4	0.162	0	Thick ascending limb	TBC1D32
STRBP	0	0.513845	0.535	0.26	0	Thick ascending limb	STRBP
RAP2C	0	0.51298	0.272	0.076	0	Thick ascending limb	RAP2C
PROM1	0	0.511945	0.316	0.118	0	Thick ascending limb	PROM1
USP25.1	0	0.511926	0.684	0.37	0	Thick ascending limb	USP25
LIX1-AS1	0	0.51102	0.261	0.095	0	Thick ascending limb	LIX1-AS1
PPM1H	0	0.510897	0.518	0.232	0	Thick ascending limb	PPM1H
AUH	0	0.506022	0.672	0.351	0	Thick ascending limb	AUH
LINC00271	0	0.505609	0.401	0.179	0	Thick ascending limb	LINC00271
NFYC	0	0.504943	0.492	0.22	0	Thick ascending limb	NFYC
FAM13A	0	0.503212	0.646	0.34	0	Thick ascending limb	FAM13A
ACSS3	0	0.502889	0.519	0.231	0	Thick ascending limb	ACSS3
RALGPS2.1	0	0.500819	0.566	0.274	0	Thick ascending limb	RALGPS2
ARMCX4.1	0	0.500693	0.46	0.216	0	Thick ascending limb	ARMCX4
NCOA2.1	0	0.499419	0.832	0.508	0	Thick ascending limb	NCOA2
GSAP	0	0.498536	0.438	0.183	0	Thick ascending limb	GSAP
ZMAT1	0	0.49684	0.462	0.204	0	Thick ascending limb	ZMAT1
MSANTD2.1	0	0.496598	0.37	0.142	0	Thick ascending limb	MSANTD2
GSTO2	0	0.495247	0.355	0.119	0	Thick ascending limb	GSTO2
PCCA	0	0.495084	0.871	0.535	0	Thick ascending limb	PCCA
MAPK10.1	0	0.494745	0.806	0.44	0	Thick ascending limb	MAPK10
DSCAML1	0	0.494266	0.49	0.258	0	Thick ascending limb	DSCAML1
CLINT1	0	0.494171	0.619	0.319	0	Thick ascending limb	CLINT1
SPIN1.1	0	0.49283	0.649	0.34	0	Thick ascending limb	SPIN1
CYP7B1.1	0	0.492076	0.386	0.149	0	Thick ascending limb	CYP7B1
LNPEP.1	0	0.490603	0.58	0.274	0	Thick ascending limb	LNPEP
TSC22D2.1	0	0.490322	0.566	0.294	0	Thick ascending limb	TSC22D2
TRHDE	0	0.48968	0.571	0.283	0	Thick ascending limb	TRHDE
UST	0	0.489267	0.288	0.083	0	Thick ascending limb	UST
MYEF2	0	0.489146	0.463	0.198	0	Thick ascending limb	MYEF2
RNF43	0	0.485778	0.292	0.088	0	Thick ascending limb	RNF43
ST5.1	0	0.485228	0.395	0.151	0	Thick ascending limb	ST5
FHOD3.1	0	0.48505	0.698	0.369	0	Thick ascending limb	FHOD3
ATG10.1	0	0.484626	0.453	0.217	0	Thick ascending limb	ATG10
KIAA1328.1	0	0.484253	0.51	0.259	0	Thick ascending limb	KIAA1328
MPP7.1	0	0.484082	0.448	0.191	0	Thick ascending limb	MPP7
KIF16B	0	0.483913	0.562	0.303	0	Thick ascending limb	KIF16B
MTURN	0	0.483419	0.421	0.134	0	Thick ascending limb	MTURN
MPC1	0	0.483343	0.553	0.246	0	Thick ascending limb	MPC1
MIRLET7BHG.1	0	0.482835	0.441	0.2	0	Thick ascending limb	MIRLET7BHG
TTC14.1	0	0.482553	0.516	0.244	0	Thick ascending limb	TTC14
XPA	0	0.482489	0.316	0.1	0	Thick ascending limb	XPA
LRP6.1	0	0.4814	0.574	0.277	0	Thick ascending limb	LRP6
LYPLAL1	0	0.481349	0.621	0.316	0	Thick ascending limb	LYPLAL1
SPAG16.1	0	0.481262	0.58	0.319	0	Thick ascending limb	SPAG16
RFX3-AS1	0	0.480589	0.513	0.252	0	Thick ascending limb	RFX3-AS1
GPR39	0	0.480054	0.288	0.12	0	Thick ascending limb	GPR39
MNAT1.1	0	0.479892	0.66	0.352	0	Thick ascending limb	MNAT1
GOLM1	0	0.478017	0.388	0.109	0	Thick ascending limb	GOLM1
SLCO3A1.1	0	0.477443	0.496	0.226	0	Thick ascending limb	SLCO3A1
SLC6A16	0	0.476867	0.253	0.056	0	Thick ascending limb	SLC6A16
NNT	0	0.475998	0.545	0.255	0	Thick ascending limb	NNT
PRKN	0	0.474551	0.824	0.502	0	Thick ascending limb	PRKN
GALNT14	0	0.472247	0.634	0.328	0	Thick ascending limb	GALNT14
NR6A1	0	0.471678	0.612	0.319	0	Thick ascending limb	NR6A1
ACTR3C	0	0.471333	0.56	0.278	0	Thick ascending limb	ACTR3C
SHANK2	0	0.470088	0.727	0.396	0	Thick ascending limb	SHANK2
TPTEP2-CSNK1E.1	0	0.469029	0.5	0.234	0	Thick ascending limb	TPTEP2-CSNK1E
FAM227B	0	0.468953	0.35	0.139	0	Thick ascending limb	FAM227B
KCNK1	0	0.467883	0.273	0.094	0	Thick ascending limb	KCNK1
ETNK1	0	0.46772	0.642	0.334	0	Thick ascending limb	ETNK1
DNMT3A.1	0	0.467164	0.443	0.204	0	Thick ascending limb	DNMT3A
C4orf19	0	0.466634	0.595	0.307	0	Thick ascending limb	C4orf19
SPIDR.1	0	0.464724	0.738	0.437	0	Thick ascending limb	SPIDR
ARHGAP18.1	0	0.464561	0.559	0.231	0	Thick ascending limb	ARHGAP18
FOXO3.1	0	0.46377	0.64	0.382	0	Thick ascending limb	FOXO3
CASC2	0	0.462463	0.312	0.133	0	Thick ascending limb	CASC2
SCGB2B2	0	0.462193	0.286	0.108	0	Thick ascending limb	SCGB2B2
SLC2A13	0	0.461417	0.544	0.253	0	Thick ascending limb	SLC2A13
RIC3	0	0.461398	0.339	0.127	0	Thick ascending limb	RIC3
POGZ.1	0	0.459914	0.689	0.383	0	Thick ascending limb	POGZ
LINC00472	0	0.459788	0.303	0.106	0	Thick ascending limb	LINC00472
AC002070.1	0	0.459258	0.263	0.105	0	Thick ascending limb	AC002070.1
GMPR	0	0.456731	0.253	0.07	0	Thick ascending limb	GMPR
FKBP5	0	0.455929	0.43	0.205	0	Thick ascending limb	FKBP5
TMCC1.1	0	0.454719	0.721	0.414	0	Thick ascending limb	TMCC1
BTBD9.1	0	0.454622	0.753	0.44	0	Thick ascending limb	BTBD9
NINL.1	0	0.454466	0.628	0.309	0	Thick ascending limb	NINL
PCLO	0	0.453989	0.61	0.321	0	Thick ascending limb	PCLO
PARD3B.1	0	0.453496	0.837	0.49	0	Thick ascending limb	PARD3B
NUP88.1	0	0.452889	0.395	0.172	0	Thick ascending limb	NUP88
SH3BP4	0	0.45128	0.352	0.114	0	Thick ascending limb	SH3BP4
KDM7A.1	0	0.450686	0.428	0.18	0	Thick ascending limb	KDM7A
SETDB2	0	0.450557	0.353	0.145	0	Thick ascending limb	SETDB2
ANKRD28.1	0	0.447183	0.646	0.339	0	Thick ascending limb	ANKRD28
TRAPPC9.1	0	0.447088	0.737	0.431	0	Thick ascending limb	TRAPPC9
MAP3K15	0	0.446445	0.253	0.068	0	Thick ascending limb	MAP3K15
AC097662.1	0	0.446125	0.28	0.083	0	Thick ascending limb	AC097662.1
DIRC2	0	0.445682	0.32	0.13	0	Thick ascending limb	DIRC2
MPPED2.1	0	0.445566	0.442	0.174	0	Thick ascending limb	MPPED2
AC016831.7.1	0	0.444126	0.828	0.543	0	Thick ascending limb	AC016831.7
LINC01004	0	0.443033	0.509	0.256	0	Thick ascending limb	LINC01004
CYS1	0	0.442526	0.548	0.229	0	Thick ascending limb	CYS1
FARP1.1	0	0.442389	0.887	0.539	0	Thick ascending limb	FARP1
UBE2H.1	0	0.441507	0.763	0.457	0	Thick ascending limb	UBE2H
STARD13.1	0	0.441158	0.6	0.325	0	Thick ascending limb	STARD13
ATP6AP1L	0	0.440589	0.281	0.11	0	Thick ascending limb	ATP6AP1L
FOXP1.1	0	0.440119	0.833	0.497	0	Thick ascending limb	FOXP1
SHLD2	0	0.439538	0.583	0.317	0	Thick ascending limb	SHLD2
SFRP1	0	0.439445	0.315	0.069	0	Thick ascending limb	SFRP1
HOXD3	0	0.438851	0.329	0.114	0	Thick ascending limb	HOXD3
C2CD5	0	0.438452	0.504	0.234	0	Thick ascending limb	C2CD5
ZNF44.1	0	0.438101	0.549	0.273	0	Thick ascending limb	ZNF44
STRN.1	0	0.437439	0.504	0.25	0	Thick ascending limb	STRN
SETBP1.1	0	0.43675	0.813	0.477	0	Thick ascending limb	SETBP1
ANKRD6	0	0.435685	0.415	0.193	0	Thick ascending limb	ANKRD6
CARMIL1.1	0	0.434933	0.662	0.351	0	Thick ascending limb	CARMIL1
PFKP	0	0.43362	0.32	0.134	0	Thick ascending limb	PFKP
DSE	0	0.433301	0.395	0.18	0	Thick ascending limb	DSE
PCNX2.1	0	0.432641	0.488	0.222	0	Thick ascending limb	PCNX2
IGF1R	0	0.431439	0.869	0.542	0	Thick ascending limb	IGF1R
PCBD2	0	0.431132	0.404	0.189	0	Thick ascending limb	PCBD2
CHL1	0	0.430635	0.353	0.128	0	Thick ascending limb	CHL1
SLX4IP	0	0.428736	0.455	0.221	0	Thick ascending limb	SLX4IP
THSD4.1	0	0.428278	0.421	0.192	0	Thick ascending limb	THSD4
KIZ.1	0	0.427712	0.391	0.171	0	Thick ascending limb	KIZ
MTR.1	0	0.427627	0.71	0.388	0	Thick ascending limb	MTR
SLC44A3	0	0.427569	0.402	0.188	0	Thick ascending limb	SLC44A3
HLCS.1	0	0.427515	0.479	0.247	0	Thick ascending limb	HLCS
FBXL17.1	0	0.427331	0.797	0.478	0	Thick ascending limb	FBXL17
CMC1	0	0.42706	0.453	0.215	0	Thick ascending limb	CMC1
PKD2	0	0.426881	0.661	0.361	0	Thick ascending limb	PKD2
MTX2	0	0.426772	0.572	0.289	0	Thick ascending limb	MTX2
TBC1D8.1	0	0.42462	0.532	0.264	0	Thick ascending limb	TBC1D8
RAB28.1	0	0.422754	0.498	0.253	0	Thick ascending limb	RAB28
FAM49B.1	0	0.422708	0.625	0.314	0	Thick ascending limb	FAM49B
ATF7IP2.1	0	0.422081	0.358	0.142	0	Thick ascending limb	ATF7IP2
BCKDHB	0	0.421925	0.564	0.302	0	Thick ascending limb	BCKDHB
GMDS-DT	0	0.421892	0.724	0.435	0	Thick ascending limb	GMDS-DT
XKR6.1	0	0.421764	0.449	0.234	0	Thick ascending limb	XKR6
PTPN14.1	0	0.421337	0.673	0.376	0	Thick ascending limb	PTPN14
ATP1B1	0	0.419084	0.859	0.535	0	Thick ascending limb	ATP1B1
SMIM8	0	0.418768	0.331	0.135	0	Thick ascending limb	SMIM8
MICU3.1	0	0.418573	0.35	0.126	0	Thick ascending limb	MICU3
GABPB1-AS1.1	0	0.418306	0.416	0.2	0	Thick ascending limb	GABPB1-AS1
USP13	0	0.418202	0.265	0.071	0	Thick ascending limb	USP13
AC139887.2.1	0	0.416814	0.452	0.237	0	Thick ascending limb	AC139887.2
BDH1	0	0.415621	0.287	0.098	0	Thick ascending limb	BDH1
GABRB3	0	0.41464	0.26	0.109	0	Thick ascending limb	GABRB3
FRK	0	0.414054	0.498	0.25	0	Thick ascending limb	FRK
DLG3	0	0.41318	0.276	0.082	0	Thick ascending limb	DLG3
PPM1K	0	0.412586	0.362	0.147	0	Thick ascending limb	PPM1K
N4BP2L2	0	0.410997	0.881	0.564	0	Thick ascending limb	N4BP2L2
KIFC3	0	0.410642	0.661	0.347	0	Thick ascending limb	KIFC3
TFCP2.1	0	0.409396	0.522	0.275	0	Thick ascending limb	TFCP2
CMTM4	0	0.409124	0.544	0.263	0	Thick ascending limb	CMTM4
LINC02256	0	0.408897	0.481	0.244	0	Thick ascending limb	LINC02256
ZNF518A	0	0.4085	0.555	0.292	0	Thick ascending limb	ZNF518A
SORL1.1	0	0.407348	0.428	0.148	0	Thick ascending limb	SORL1
PELI2.1	0	0.407273	0.584	0.319	0	Thick ascending limb	PELI2
ERMP1.1	0	0.407081	0.439	0.173	0	Thick ascending limb	ERMP1
BRAF.1	0	0.40707	0.772	0.464	0	Thick ascending limb	BRAF
AP3B1.1	0	0.406874	0.68	0.391	0	Thick ascending limb	AP3B1
SLC25A27	0	0.406542	0.366	0.153	0	Thick ascending limb	SLC25A27
AKAP9	0	0.406	0.775	0.464	0	Thick ascending limb	AKAP9
RORA	0	0.405637	0.862	0.565	0	Thick ascending limb	RORA
HOXA3	0	0.404577	0.277	0.087	0	Thick ascending limb	HOXA3
AP002495.2	0	0.40443	0.323	0.13	0	Thick ascending limb	AP002495.2
GNG12-AS1	0	0.404289	0.329	0.141	0	Thick ascending limb	GNG12-AS1
CBR4.1	0	0.403421	0.598	0.326	0	Thick ascending limb	CBR4
ATP2C1.1	0	0.402868	0.482	0.226	0	Thick ascending limb	ATP2C1
STK17A	0	0.402696	0.275	0.09	0	Thick ascending limb	STK17A
SHPRH.1	0	0.401782	0.576	0.311	0	Thick ascending limb	SHPRH
PSME4.1	0	0.401463	0.539	0.279	0	Thick ascending limb	PSME4
AMMECR1	0	0.401185	0.332	0.13	0	Thick ascending limb	AMMECR1
ATRN.1	0	0.400392	0.523	0.273	0	Thick ascending limb	ATRN
FRAS1.1	0	0.400205	0.606	0.344	0	Thick ascending limb	FRAS1
CAPS2	0	0.399209	0.386	0.18	0	Thick ascending limb	CAPS2
ITGB1BP1	0	0.399167	0.337	0.13	0	Thick ascending limb	ITGB1BP1
ISPD	0	0.398511	0.355	0.167	0	Thick ascending limb	ISPD
CHKA	0	0.398234	0.443	0.22	0	Thick ascending limb	CHKA
ACACA.1	0	0.397529	0.494	0.273	0	Thick ascending limb	ACACA
EPM2A	0	0.396903	0.261	0.106	0	Thick ascending limb	EPM2A
MTERF1.1	0	0.395397	0.347	0.168	0	Thick ascending limb	MTERF1
INTS6.1	0	0.395386	0.48	0.265	0	Thick ascending limb	INTS6
NRSN2-AS1	0	0.395058	0.308	0.129	0	Thick ascending limb	NRSN2-AS1
COL4A5.1	0	0.394765	0.46	0.159	0	Thick ascending limb	COL4A5
MTOR	0	0.394485	0.376	0.17	0	Thick ascending limb	MTOR
ELOVL6	0	0.393741	0.304	0.126	0	Thick ascending limb	ELOVL6
MYO19	0	0.392313	0.326	0.138	0	Thick ascending limb	MYO19
GOT1	0	0.392265	0.47	0.215	0	Thick ascending limb	GOT1
ADGRA3	0	0.392119	0.437	0.221	0	Thick ascending limb	ADGRA3
IFRD1	0	0.390487	0.353	0.191	0	Thick ascending limb	IFRD1
CTIF.1	0	0.390248	0.409	0.193	0	Thick ascending limb	CTIF
KDM2B	0	0.390173	0.299	0.116	0	Thick ascending limb	KDM2B
BABAM2.1	0	0.390029	0.76	0.466	0	Thick ascending limb	BABAM2
EPHA4	0	0.389615	0.266	0.083	0	Thick ascending limb	EPHA4
AC099669.1	0	0.388194	0.288	0.107	0	Thick ascending limb	AC099669.1
MAP3K3.1	0	0.388111	0.403	0.185	0	Thick ascending limb	MAP3K3
STX18-AS1	0	0.387446	0.294	0.131	0	Thick ascending limb	STX18-AS1
ARID1B.1	0	0.387251	0.875	0.57	0	Thick ascending limb	ARID1B
TENT2.1	0	0.386856	0.702	0.411	0	Thick ascending limb	TENT2
OSMR-AS1.1	0	0.386672	0.361	0.189	0	Thick ascending limb	OSMR-AS1
GNE	0	0.386275	0.263	0.09	0	Thick ascending limb	GNE
DAAM1.1	0	0.386073	0.461	0.21	0	Thick ascending limb	DAAM1
PRKCE.1	0	0.38583	0.731	0.424	0	Thick ascending limb	PRKCE
FHIT	0	0.384506	0.918	0.581	0	Thick ascending limb	FHIT
AC025159.1	0	0.384464	0.265	0.116	0	Thick ascending limb	AC025159.1
HCG17	0	0.383816	0.42	0.213	0	Thick ascending limb	HCG17
CCNH.1	0	0.383788	0.62	0.342	0	Thick ascending limb	CCNH
LIPA	0	0.383539	0.328	0.141	0	Thick ascending limb	LIPA
FAM135A	0	0.383078	0.609	0.338	0	Thick ascending limb	FAM135A
OSBP2	0	0.382683	0.261	0.105	0	Thick ascending limb	OSBP2
GDAP1	0	0.382643	0.275	0.124	0	Thick ascending limb	GDAP1
TBC1D16.1	0	0.382406	0.442	0.22	0	Thick ascending limb	TBC1D16
CCDC146.1	0	0.382106	0.364	0.17	0	Thick ascending limb	CCDC146
TOM1L1	0	0.38081	0.548	0.289	0	Thick ascending limb	TOM1L1
SIK3.1	0	0.380683	0.871	0.56	0	Thick ascending limb	SIK3
CACNA1D	0	0.380598	0.521	0.251	0	Thick ascending limb	CACNA1D
FAXDC2	0	0.379793	0.26	0.079	0	Thick ascending limb	FAXDC2
ARFGEF2	0	0.379139	0.573	0.313	0	Thick ascending limb	ARFGEF2
TNRC6B.1	0	0.37884	0.862	0.554	0	Thick ascending limb	TNRC6B
DPY19L1	0	0.37872	0.279	0.104	0	Thick ascending limb	DPY19L1
ITGB5	0	0.377947	0.484	0.229	0	Thick ascending limb	ITGB5
ADGRF1	0	0.376615	0.306	0.091	0	Thick ascending limb	ADGRF1
SSBP3.1	0	0.376187	0.539	0.27	0	Thick ascending limb	SSBP3
HSPBAP1	0	0.376018	0.254	0.098	0	Thick ascending limb	HSPBAP1
PPP6R2	0	0.37529	0.637	0.366	0	Thick ascending limb	PPP6R2
SLC25A33	0	0.373859	0.258	0.099	0	Thick ascending limb	SLC25A33
AHDC1	0	0.373404	0.304	0.119	0	Thick ascending limb	AHDC1
SGK2	0	0.369556	0.374	0.15	0	Thick ascending limb	SGK2
GTF2H2C	0	0.368921	0.265	0.1	0	Thick ascending limb	GTF2H2C
IRAK1BP1	0	0.368765	0.331	0.155	0	Thick ascending limb	IRAK1BP1
GCFC2	0	0.368335	0.404	0.19	0	Thick ascending limb	GCFC2
EIF4G3.1	0	0.368174	0.778	0.49	0	Thick ascending limb	EIF4G3
PTPRG.1	0	0.366835	0.897	0.602	0	Thick ascending limb	PTPRG
PDK4	0	0.366557	0.341	0.175	0	Thick ascending limb	PDK4
SNX24	0	0.364923	0.479	0.251	0	Thick ascending limb	SNX24
PREPL	0	0.364795	0.51	0.256	0	Thick ascending limb	PREPL
SLC36A4	0	0.364737	0.34	0.142	0	Thick ascending limb	SLC36A4
AC053527.1	0	0.364211	0.38	0.184	0	Thick ascending limb	AC053527.1
LIFR.1	0	0.363548	0.603	0.311	0	Thick ascending limb	LIFR
MGME1	0	0.363108	0.273	0.096	0	Thick ascending limb	MGME1
SAMD4A	0	0.362761	0.489	0.298	0	Thick ascending limb	SAMD4A
MAPK8IP3.1	0	0.362252	0.371	0.175	0	Thick ascending limb	MAPK8IP3
FLG-AS1	0	0.362119	0.296	0.133	0	Thick ascending limb	FLG-AS1
VPS13D.1	0	0.362034	0.68	0.399	0	Thick ascending limb	VPS13D
[truncated: 11,498 more rows]

## Sheet: S1B
Scoring of LMRGs Across Different Cell Subpopulations Using Five Methods
	cellType_1	AUCell	UCell	singscore	ssgsea	Add	Scoring
AAACCCAAGGATTACA-1_1	Collecting duct principal	0.372974	0.524345	0.326842	0.283601	0.298751	1.80651
AAACCCACAATCGTCA-1_1	Collecting duct principal	0.355303	0.560047	0.29843	0.282704	0.288486	1.78497
AAACCCACACTACACA-1_1	Collecting duct principal	0.335914	0.499807	0.291025	0.267743	0.253299	1.64779
AAACCCAGTCTAGATC-1_1	Collecting duct principal	0.272131	0.526503	0.224418	0.208254	0.236879	1.46818
AAACGAAAGCTGTCCG-1_1	Collecting duct principal	0.371499	0.541272	0.328521	0.325662	0.304684	1.87164
AAACGAACAAGCCCAC-1_1	Collecting duct principal	0.367417	0.510015	0.594301	0.498819	0.256826	2.22738
AAACGCTTCCCTTCCC-1_1	Collecting duct principal	0.179317	0.471117	0.13472	0.123665	0.164141	1.07296
AAAGAACTCATTACGG-1_1	Collecting duct principal	0.263829	0.481142	0.217573	0.21423	0.182237	1.35901
AAAGGATAGAAGTCCG-1_1	Collecting duct principal	0.490718	0.564868	0.515988	0.494046	0.43099	2.49661
AAAGGATAGCAGGCTA-1_1	Collecting duct principal	0.219663	0.530891	0.137081	0.153031	0.419366	1.46003
AAAGGGCCACTAACGT-1_1	Collecting duct principal	0.201958	0.478918	0.176341	0.14094	0.156212	1.15437
AAAGGGCGTAGTGATA-1_1	Collecting duct principal	0.125766	0.39055	0.0545364	0.0386167	0.097142	0.706612
AAAGGTAGTACAAGTA-1_1	Collecting duct principal	0.318873	0.437266	0.30389	0.250111	0.199042	1.50918
AAATGGAAGACGACGT-1_1	Collecting duct principal	0.208251	0.435425	0.190222	0.15228	0.112488	1.09867
AAATGGAAGGATTTCC-1_1	Collecting duct principal	0.30502	0.532482	0.214676	0.190128	0.246689	1.489
AAATGGATCTTCACGC-1_1	Collecting duct principal	0.292131	0.437676	0.30398	0.258267	0.206586	1.49864
AACAAAGCAACATCGT-1_1	Collecting duct principal	0.262635	0.464481	0.217345	0.1507	0.158779	1.25394
AACAAGAAGTATGCAA-1_1	Collecting duct principal	0.259072	0.478691	0.212501	0.202133	0.176166	1.32856
AACAAGATCCCGTGTT-1_1	Collecting duct principal	0.201265	0.465913	0.134507	0.129506	0.146117	1.07731
AACACACAGGCTAAAT-1_1	Collecting duct principal	0.558328	0.609679	0.54418	0.486117	0.476671	2.67497
AACAGGGTCCAACACA-1_1	Collecting duct principal	0.238787	0.442024	0.0771353	0.111765	0.327099	1.19681
AACAGGGTCCCGAACG-1_1	Collecting duct principal	0.180755	0.466076	0.114018	0.120519	0.18083	1.0622
AACCACAAGTTGTACC-1_1	Collecting duct principal	0.324989	0.464478	0.340552	0.305732	0.230534	1.66628
AACCATGAGTTGGACG-1_1	Collecting duct principal	0.307786	0.468903	0.473176	0.379176	0.240994	1.87004
AACCCAAGTGTAGTGG-1_1	Collecting duct principal	0.315377	0.488503	0.285418	0.195013	0.215364	1.49967
AACCTTTCAAAGGCGT-1_1	Collecting duct principal	0.314674	0.443233	0.314771	0.304397	0.209502	1.58658
AACGAAAGTCTTTCAT-1_1	Collecting duct principal	0.404111	0.52003	0.353348	0.314782	0.319003	1.91127
AACGGGATCCACATAG-1_1	Collecting duct principal	0.0825361	0.366814	0.0381343	0.0367316	0.0698229	0.594039
AACTTCTTCCTACGAA-1_1	Collecting duct principal	0.280263	0.496997	0.228815	0.192175	0.205448	1.4037
AAGACTCAGTGCTCAT-1_1	Collecting duct principal	0.282746	0.487135	0.253874	0.203403	0.2155	1.44266
AAGACTCTCGGCTTGG-1_1	Collecting duct principal	0.365672	0.509606	0.363141	0.32446	0.258362	1.82124
AAGCCATCAAACCACT-1_1	Collecting duct principal	0.308193	0.497067	0.270209	0.241896	0.225562	1.54293
AAGCCATCAGCAGGAT-1_1	Collecting duct principal	0.149016	0.420376	0.0710534	0.106776	0.195629	0.94285
AAGCGAGTCTGGACTA-1_1	Collecting duct principal	0.152262	0.457915	0.139265	0.130761	0.139727	1.01993
AAGCGTTCAACACGAG-1_1	Collecting duct principal	0.288349	0.509892	0.198225	0.179136	0.218535	1.39414
AAGCGTTGTGCACAAG-1_1	Collecting duct principal	0.404248	0.588807	0.303726	0.302429	0.360319	1.95953
AAGCGTTTCCGGACTG-1_1	Collecting duct principal	0.164707	0.432921	0.123069	0.104715	0.0946888	0.920102
AAGTCGTAGTGGCCTC-1_1	Collecting duct principal	0.310166	0.399686	0.322912	0.27318	0.198057	1.504
AAGTCGTGTCCGTACG-1_1	Collecting duct principal	0.541183	0.623317	0.52392	0.480272	0.477634	2.64633
AAGTCGTGTGAGACGT-1_1	Collecting duct principal	0.243556	0.504232	0.172076	0.170115	0.203831	1.29381
AAGTCGTGTTCGTTCC-1_1	Collecting duct principal	0.264224	0.482873	0.2179	0.220539	0.163037	1.34857
AAGTGAAGTTCGGTTA-1_1	Collecting duct principal	0.227022	0.470767	0.191658	0.157714	0.139296	1.18646
AAGTTCGAGTAACGTA-1_1	Collecting duct principal	0.282427	0.525394	0.193552	0.176281	0.235332	1.41299
AAGTTCGAGTGAGGTC-1_1	Collecting duct principal	0.416581	0.556748	0.360262	0.3433	0.359431	2.03632
AAGTTCGTCGCCTTGT-1_1	Collecting duct principal	0.188413	0.464145	0.170616	0.135658	0.125151	1.08398
AATAGAGCAAGAGGTC-1_1	Collecting duct principal	0.44346	0.559441	0.396309	0.357764	0.3791	2.13607
AATAGAGCAGCAGTCC-1_1	Collecting duct principal	0.252743	0.528593	0.183335	0.181325	0.2518	1.3978
AATCACGAGGGATCTG-1_1	Collecting duct principal	0.448147	0.521778	0.653582	0.572356	0.351424	2.54729
AATCACGGTTTGACAC-1_1	Collecting duct principal	0.496053	0.58021	0.587221	0.477029	0.387151	2.52766
AATCACGTCATGCATG-1_1	Collecting duct principal	0.367134	0.501005	0.453716	0.368953	0.265917	1.95673
AATCGACAGAAGATCT-1_1	Collecting duct principal	0.29894	0.550338	0.209581	0.20696	0.299423	1.56524
AATCGACCAGCCATTA-1_1	Collecting duct principal	0.349627	0.517044	0.312236	0.262049	0.275709	1.71667
AATCGACCAGCTTCCT-1_1	Collecting duct principal	0.206725	0.46224	0.201646	0.140767	0.140101	1.15148
AATCGACGTGAGTAAT-1_1	Collecting duct principal	0.250913	0.475232	0.19684	0.138453	0.166365	1.2278
AATGAAGAGATGTAGT-1_1	Collecting duct principal	0.268207	0.517986	0.157125	0.187452	0.267285	1.39805
AATGAAGCAGCAGTAG-1_1	Collecting duct principal	0.319076	0.515652	0.280546	0.249959	0.263173	1.62841
AATGAAGTCCTCTCGA-1_1	Collecting duct principal	0.449111	0.586803	0.483774	0.43645	0.36771	2.32385
AATGAAGTCTCATTTG-1_1	Collecting duct principal	0.431984	0.478305	0.398028	0.422038	0.333075	2.06343
AATGCCAAGTAATACG-1_1	Collecting duct principal	0.360945	0.520982	0.312487	0.28985	0.284951	1.76921
AATGCCACAGGTGTGA-1_1	Collecting duct principal	0.308458	0.493721	0.269926	0.224754	0.214224	1.51108
AATGCCAGTATTAAGG-1_1	Collecting duct principal	0.46738	0.545531	0.405885	0.370622	0.385098	2.17452
AATGGAAAGTTACGTC-1_1	Collecting duct principal	0.498445	0.563386	0.461437	0.391626	0.394051	2.30895
AATGGAATCTCGTTTA-1_1	Collecting duct principal	0.265434	0.510728	0.234538	0.219729	0.21745	1.44788
AATGGCTGTCGCATCG-1_1	Collecting duct principal	0.421326	0.582844	0.361036	0.328828	0.362505	2.05654
AATTCCTAGGATATGT-1_1	Collecting duct principal	0.206059	0.463556	0.118946	0.126022	0.175839	1.09042
AATTCCTTCTGTCCCA-1_1	Collecting duct principal	0.381412	0.511833	0.422949	0.418228	0.293524	2.02795
ACAAAGAAGATCGCCC-1_1	Collecting duct principal	0.325548	0.458625	0.359041	0.321531	0.193406	1.65815
ACAACCAAGCAGTACG-1_1	Collecting duct principal	0.230697	0.462866	0.222528	0.203024	0.161169	1.28029
ACAAGCTTCAGGGATG-1_1	Collecting duct principal	0.301794	0.542667	0.235166	0.168043	0.283078	1.53075
ACACAGTCAATGCAAA-1_1	Collecting duct principal	0.391444	0.582578	0.323991	0.331359	0.37198	2.00135
ACACCAAAGGAATCGC-1_1	Collecting duct principal	0.34362	0.529736	0.351899	0.291699	0.213164	1.73012
ACACCAATCTCAGAAC-1_1	Collecting duct principal	0.280798	0.528527	0.147182	0.164807	0.356597	1.47791
ACACTGACAAACCATC-1_1	Collecting duct principal	0.316064	0.436038	0.299287	0.263364	0.194959	1.50971
ACAGAAAGTAGACGTG-1_1	Collecting duct principal	0.438456	0.556132	0.481368	0.429316	0.33716	2.24243
ACAGAAATCCATTGTT-1_1	Collecting duct principal	0.454348	0.550042	0.477729	0.390562	0.334637	2.20732
ACAGCCGCAAATAAGC-1_1	Collecting duct principal	0.148164	0.417745	0.0710011	0.0876313	0.16058	0.885123
ACAGGGACATGTGCCG-1_1	Collecting duct principal	0.233218	0.463479	0.196596	0.142614	0.151744	1.18765
ACAGGGAGTTTCTTAC-1_1	Collecting duct principal	0.298077	0.468423	0.332191	0.232903	0.173202	1.5048
ACATCGATCACATACG-1_1	Collecting duct principal	0.195407	0.475825	0.145471	0.113719	0.151907	1.08233
ACATGCACACCCTTAC-1_1	Collecting duct principal	0.352491	0.507515	0.347808	0.279451	0.241743	1.72901
ACATGCATCAGAACCT-1_1	Collecting duct principal	0.322441	0.470498	0.314937	0.270992	0.181576	1.56044
ACCAAACGTAACACGG-1_1	Collecting duct principal	0.300065	0.475831	0.309756	0.270483	0.196385	1.55252
ACCAAACTCCCATTTA-1_1	Collecting duct principal	0.199928	0.455322	0.0980691	0.114784	0.219476	1.08758
ACCATTTCATGATCTG-1_1	Collecting duct principal	0.352068	0.60076	0.191086	0.218474	0.502016	1.8644
ACCATTTGTGCATTAC-1_1	Collecting duct principal	0.29783	0.468507	0.295862	0.223652	0.208512	1.49436
ACCCAAAGTTCCTACC-1_1	Collecting duct principal	0.273201	0.47666	0.232314	0.171247	0.188392	1.34181
ACCTACCCAAGAGAGA-1_1	Collecting duct principal	0.294955	0.518718	0.198514	0.143015	0.224258	1.37946
ACCTACCGTATCAAGA-1_1	Collecting duct principal	0.209096	0.506709	0.120758	0.139827	0.384833	1.36122
ACCTACCTCTCTGCTG-1_1	Collecting duct principal	0.359048	0.485793	0.415943	0.360801	0.248509	1.87009
ACCTGAAGTGAGTAAT-1_1	Collecting duct principal	0.226332	0.479963	0.176478	0.132047	0.156866	1.17169
ACCTGTCAGGGAGTTC-1_1	Collecting duct principal	0.503899	0.580001	0.515862	0.470751	0.42656	2.49707
ACCTGTCCAATGAACA-1_1	Collecting duct principal	0.259367	0.453514	0.253229	0.222032	0.156229	1.34437
ACGATCAAGAATTGCA-1_1	Collecting duct principal	0.173192	0.37954	0.0437878	0.0340743	0.130837	0.761431
ACGATCAAGAGGGCGA-1_1	Collecting duct principal	0.420739	0.586729	0.334607	0.340363	0.395682	2.07812
ACGATCAAGATGGGCT-1_1	Collecting duct principal	0.30291	0.463968	0.279182	0.255047	0.20721	1.50832
ACGATGTAGGTTAAAC-1_1	Collecting duct principal	0.321849	0.458322	0.32997	0.251362	0.212384	1.57389
ACGGGTCTCGGCTCTT-1_1	Collecting duct principal	0.477753	0.525011	0.470297	0.423637	0.388293	2.28499
ACGGTTATCAAGCCTA-1_1	Collecting duct principal	0.297879	0.460216	0.279486	0.23532	0.198066	1.47097
ACGTAACCACCATATG-1_1	Collecting duct principal	0.223782	0.47663	0.15566	0.165946	0.162631	1.18465
ACGTCCTCAATACAGA-1_1	Collecting duct principal	0.246189	0.420173	0.320437	0.260986	0.146208	1.39399
ACGTCCTGTATCGTTG-1_1	Collecting duct principal	0.230488	0.468946	0.1811	0.183299	0.144123	1.20796
ACGTTCCAGTCATCCA-1_1	Collecting duct principal	0.207442	0.463855	0.134499	0.121843	0.142299	1.06994
ACGTTCCAGTGTAGTA-1_1	Collecting duct principal	0.278548	0.427254	0.500591	0.390249	0.171766	1.76841
ACTACGATCCACATAG-1_1	Collecting duct principal	0.368003	0.50843	0.348197	0.32166	0.295821	1.84211
ACTATCTGTTCGTAAC-1_1	Collecting duct principal	0.285859	0.458911	0.343069	0.253735	0.147748	1.48932
ACTATGGCAAGGTTGG-1_1	Collecting duct principal	0.420818	0.520067	0.649733	0.560647	0.290815	2.44208
ACTATGGCACATTCGA-1_1	Collecting duct principal	0.281798	0.467674	0.274595	0.231589	0.193137	1.44879
ACTATGGTCGTGCTCT-1_1	Collecting duct principal	0.327205	0.559964	0.261184	0.240627	0.307074	1.69605
ACTATTCAGAGCACTG-1_1	Collecting duct principal	0.412012	0.5089	0.393993	0.32705	0.357728	1.99968
ACTCCCAAGTTAGTAG-1_1	Collecting duct principal	0.122979	0.443089	0.108026	0.092873	0.135215	0.902182
ACTCCCATCCGAAGGA-1_1	Collecting duct principal	0.257774	0.508081	0.167087	0.186584	0.215919	1.33544
ACTGATGTCCAACCGG-1_1	Collecting duct principal	0.143425	0.455885	0.0981548	0.0983019	0.205176	1.00094
ACTGATGTCGACCACG-1_1	Collecting duct principal	0.16527	0.457529	0.129034	0.10416	0.14836	1.00435
ACTGTCCAGCTGACAG-1_1	Collecting duct principal	0.232622	0.482996	0.165989	0.125937	0.169121	1.17667
ACTGTCCAGGGATCTG-1_1	Collecting duct principal	0.184379	0.449835	0.180707	0.130029	0.113507	1.05846
ACTGTCCCAAATCAGA-1_1	Collecting duct principal	0.213856	0.475688	0.114341	0.121723	0.239447	1.16506
ACTGTGACAACCTATG-1_1	Collecting duct principal	0.20457	0.468333	0.119233	0.129864	0.195763	1.11776
ACTTAGGCAATTTCCT-1_1	Collecting duct principal	0.433093	0.562348	0.464247	0.403091	0.31501	2.17779
ACTTAGGCAGGTCTCG-1_1	Collecting duct principal	0.184157	0.421508	0.101867	0.0684869	0.0921649	0.868183
ACTTATCCATCTCCCA-1_1	Collecting duct principal	0.28285	0.473078	0.284869	0.258399	0.209918	1.50911
ACTTATCTCGTTCCCA-1_1	Collecting duct principal	0.400846	0.523216	0.639963	0.519922	0.299315	2.38326
ACTTCCGCACCGGTCA-1_1	Collecting duct principal	0.279017	0.474673	0.248679	0.208146	0.18845	1.39896
ACTTCCGCATACTGTG-1_1	Collecting duct principal	0.570889	0.632	0.738451	0.715244	0.522207	3.17879
ACTTCGCTCGAGCCTG-1_1	Collecting duct principal	0.197362	0.45677	0.128952	0.110861	0.13639	1.03034
ACTTTCAGTGATTCAC-1_1	Collecting duct principal	0.502595	0.711248	0.354649	0.376496	0.580379	2.52537
AGAAATGTCACCTACC-1_1	Collecting duct principal	0.291532	0.525667	0.219028	0.204161	0.257992	1.49838
AGAACAAAGACAGCGT-1_1	Collecting duct principal	0.277463	0.509626	0.172103	0.121885	0.222245	1.30332
AGAACAAGTATCTTCT-1_1	Collecting duct principal	0.338431	0.461868	0.361084	0.264907	0.215967	1.64226
AGAAGCGAGGACAAGA-1_1	Collecting duct principal	0.455519	0.548141	0.522945	0.48108	0.397336	2.40502
AGAAGTACATCAGCGC-1_1	Collecting duct principal	0.191355	0.45989	0.0982762	0.104319	0.245929	1.09977
AGAAGTAGTGAGTAAT-1_1	Collecting duct principal	0.258342	0.511533	0.223996	0.191503	0.192722	1.3781
AGAAGTATCCTACGGG-1_1	Collecting duct principal	0.395168	0.55156	0.333602	0.295237	0.337766	1.91333
AGACAAACAAGAGTGC-1_1	Collecting duct principal	0.335674	0.515818	0.276142	0.242844	0.22345	1.59393
AGACAAACACCCAATA-1_1	Collecting duct principal	0.362763	0.464072	0.361734	0.324652	0.263754	1.77697
AGACAAACAGCCCAGT-1_1	Collecting duct principal	0.355111	0.474949	0.379072	0.312966	0.24646	1.76856
AGACAGGAGCCAAGTG-1_1	Collecting duct principal	0.326822	0.46274	0.394569	0.352831	0.232715	1.76968
AGACCATGTTCGGCTG-1_1	Collecting duct principal	0.256822	0.483652	0.20771	0.192529	0.17796	1.31867
AGACCCGTCCAGCAAT-1_1	Collecting duct principal	0.423381	0.565348	0.360109	0.307877	0.362139	2.01885
AGACTCAGTGGCAGAT-1_1	Collecting duct principal	0.461942	0.58342	0.376103	0.358234	0.405537	2.18524
AGAGAATCAGTCGGTC-1_1	Collecting duct principal	0.209029	0.45714	0.0982028	0.115682	0.232257	1.11231
AGAGAATTCAAATGAG-1_1	Collecting duct principal	0.221927	0.460383	0.180721	0.138605	0.145745	1.14738
AGAGAGCCAGGAATCG-1_1	Collecting duct principal	0.258929	0.506622	0.192722	0.191898	0.223989	1.37416
AGAGAGCTCAACCCGG-1_1	Collecting duct principal	0.265887	0.502177	0.207652	0.207389	0.21799	1.4011
AGAGCAGCATCCGAGC-1_1	Collecting duct principal	0.294903	0.410038	0.356622	0.327128	0.191644	1.58033
AGAGCAGGTCCTCCTA-1_1	Collecting duct principal	0.432504	0.547199	0.483036	0.429413	0.322582	2.21473
AGAGCAGGTGCAAGAC-1_1	Collecting duct principal	0.438693	0.516431	0.497222	0.415888	0.372917	2.24115
AGAGCCCTCGACATTG-1_1	Collecting duct principal	0.320368	0.469119	0.315659	0.259067	0.21243	1.57664
AGATCGTAGCTGACTT-1_1	Collecting duct principal	0.319702	0.47121	0.330441	0.268619	0.196132	1.5861
AGATCGTTCACAACCA-1_1	Collecting duct principal	0.247621	0.533494	0.157614	0.161802	0.331462	1.43199
AGATGCTAGAAGTCAT-1_1	Collecting duct principal	0.244462	0.512306	0.19289	0.157563	0.233427	1.34065
AGATGCTCATTAAAGG-1_1	Collecting duct principal	0.230925	0.490571	0.171465	0.140869	0.19097	1.2248
AGCATCACAATACCCA-1_1	Collecting duct principal	0.306415	0.505281	0.259775	0.193161	0.232483	1.49712
AGCATCACATAGTCGT-1_1	Collecting duct principal	0.343432	0.541638	0.287542	0.258449	0.264507	1.69557
AGCCAATGTGAATAAC-1_1	Collecting duct principal	0.294836	0.534137	0.219821	0.187629	0.244774	1.4812
AGCCAGCGTATGGAAT-1_1	Collecting duct principal	0.28858	0.432279	0.283398	0.181989	0.177105	1.36335
AGCGATTAGTCACTCA-1_1	Collecting duct principal	0.28305	0.469489	0.295357	0.27086	0.204233	1.52299
AGCGCCATCCGCGGAT-1_1	Collecting duct principal	0.319778	0.530811	0.266279	0.263981	0.249495	1.63034
AGCGCTGTCCAAGAGG-1_1	Collecting duct principal	0.35467	0.495069	0.372104	0.302704	0.248191	1.77274
AGCGTATGTTGCTCCT-1_1	Collecting duct principal	0.396864	0.473501	0.377112	0.352683	0.290089	1.89025
AGCTCAAAGCATTGAA-1_1	Collecting duct principal	0.183251	0.473727	0.145025	0.156159	0.172588	1.13075
AGGAATAAGATGGTCG-1_1	Collecting duct principal	0.410161	0.50532	0.418457	0.377611	0.357065	2.06861
AGGACGAGTCCGGTGT-1_1	Collecting duct principal	0.208546	0.495385	0.171927	0.153873	0.165418	1.19515
AGGATCTTCAGATGCT-1_1	Collecting duct principal	0.418611	0.543649	0.627437	0.505416	0.322255	2.41737
AGGCATTCAAGCAATA-1_1	Collecting duct principal	0.279381	0.451779	0.317598	0.256201	0.153474	1.45843
AGGCATTGTGAAAGTT-1_1	Collecting duct principal	0.343453	0.561832	0.240911	0.208451	0.315778	1.67043
AGGCATTTCGCTACGG-1_1	Collecting duct principal	0.412133	0.557214	0.376012	0.350157	0.347723	2.04324
AGGCTGCAGTAGGATT-1_1	Collecting duct principal	0.283929	0.424398	0.331932	0.235281	0.165074	1.44061
AGGCTGCGTACGGATG-1_1	Collecting duct principal	0.381427	0.453734	0.366076	0.319875	0.288963	1.81008
AGGCTGCTCCAACCGG-1_1	Collecting duct principal	0.235114	0.470494	0.201785	0.147533	0.14681	1.20174
AGGCTGCTCCACGGGT-1_1	Collecting duct principal	0.296687	0.488969	0.259359	0.24347	0.211942	1.50043
AGGGCCTCACAGAGCA-1_1	Collecting duct principal	0.239173	0.482936	0.218105	0.174805	0.166617	1.28164
AGGGCCTTCGCTGTTC-1_1	Collecting duct principal	0.113984	0.387421	0.0492352	0.0467239	0.142266	0.739629
AGGGCTCCACTCCCTA-1_1	Collecting duct principal	0.300588	0.521988	0.240218	0.189149	0.215659	1.4676
AGGGTCCGTTAAACCC-1_1	Collecting duct principal	0.440046	0.4799	0.471178	0.402951	0.346416	2.14049
AGGGTGACAAGATCCT-1_1	Collecting duct principal	0.284057	0.463469	0.289227	0.224434	0.165134	1.42632
AGGGTTTGTCGTACTA-1_1	Collecting duct principal	0.35454	0.611993	0.201929	0.210228	0.489841	1.86853
AGGGTTTTCAAGGACG-1_1	Collecting duct principal	0.305543	0.561542	0.225809	0.24294	0.302512	1.63835
AGGTCATAGAGATTCA-1_1	Collecting duct principal	0.451494	0.49685	0.424644	0.349001	0.364623	2.08661
AGGTGTTCACGCGCAT-1_1	Collecting duct principal	0.256299	0.534347	0.209056	0.181267	0.248329	1.4293
AGGTTGTAGGTTGACG-1_1	Collecting duct principal	0.304482	0.566849	0.205175	0.20242	0.334476	1.6134
AGTAACCGTTTCGATG-1_1	Collecting duct principal	0.19514	0.462667	0.108725	0.130306	0.196846	1.09368
AGTACTGTCCGTAGTA-1_1	Collecting duct principal	0.154886	0.432122	0.0921384	0.0655851	0.125361	0.870093
AGTCAACCATGGGTTT-1_1	Collecting duct principal	0.126235	0.412445	0.0656427	0.0749822	0.182843	0.862148
AGTCATGCAGCAGTCC-1_1	Collecting duct principal	0.328691	0.481994	0.321909	0.294557	0.238899	1.66605
AGTGCCGCAGCAGGAT-1_1	Collecting duct principal	0.356187	0.4598	0.39483	0.30975	0.244682	1.76525
AGTGCCGGTAACACCT-1_1	Collecting duct principal	0.259242	0.507075	0.182396	0.176404	0.213597	1.33871
AGTTAGCGTCATCACA-1_1	Collecting duct principal	0.275147	0.495608	0.207736	0.175953	0.201579	1.35602
AGTTCGAGTAGGAAAG-1_1	Collecting duct principal	0.35343	0.478948	0.538612	0.460894	0.260145	2.09203
ATACCGACAATAGGGC-1_1	Collecting duct principal	0.177864	0.441481	0.12861	0.127114	0.100803	0.975872
ATACCGAGTCCTGTCT-1_1	Collecting duct principal	0.324661	0.475485	0.325576	0.26615	0.213091	1.60496
ATACCTTGTAGCCAGA-1_1	Collecting duct principal	0.318946	0.452312	0.320718	0.305978	0.208205	1.60616
ATACCTTTCGGAGCAA-1_1	Collecting duct principal	0.143784	0.448044	0.0875591	0.085704	0.246578	1.01167
ATACTTCCATGATCTG-1_1	Collecting duct principal	0.524907	0.548823	0.535463	0.493001	0.415642	2.51784
ATACTTCTCCGTAGGC-1_1	Collecting duct principal	0.228442	0.486685	0.161711	0.126384	0.181637	1.18486
ATAGACCAGCGCCGTT-1_1	Collecting duct principal	0.383087	0.497197	0.468827	0.411593	0.279673	2.04038
ATAGACCTCTTACCAT-1_1	Collecting duct principal	0.607653	0.641269	0.658084	0.59762	0.526179	3.03081
ATAGAGAGTGAGACGT-1_1	Collecting duct principal	0.402798	0.558202	0.445918	0.399343	0.263521	2.06978
ATAGGCTGTACTGAGG-1_1	Collecting duct principal	0.301275	0.472279	0.294292	0.213074	0.182866	1.46379
ATAGGCTTCCGTTGGG-1_1	Collecting duct principal	0.386124	0.519947	0.542659	0.469985	0.306633	2.22535
ATATCCTAGGCATGCA-1_1	Collecting duct principal	0.147669	0.417333	0.0761425	0.074952	0.12003	0.836126
ATATCCTCAAGCACAG-1_1	Collecting duct principal	0.264662	0.466549	0.254268	0.184258	0.175715	1.34545
ATCACAGCATATGGCT-1_1	Collecting duct principal	0.289039	0.472918	0.372483	0.298849	0.177327	1.61062
ATCACTTCAAGCAGGT-1_1	Collecting duct principal	0.455099	0.543286	0.445489	0.432548	0.366925	2.24335
ATCACTTTCGGTAAGG-1_1	Collecting duct principal	0.187586	0.449362	0.097891	0.0952393	0.194907	1.02499
ATCAGGTCATCAGCAT-1_1	Collecting duct principal	0.442207	0.513441	0.423531	0.3917	0.314695	2.08557
ATCATTCGTTAATCGC-1_1	Collecting duct principal	0.279354	0.464827	0.520349	0.42256	0.189179	1.87627
ATCCACCTCATAGACC-1_1	Collecting duct principal	0.447354	0.558755	0.380595	0.346345	0.364194	2.09724
ATCCACCTCCATCAGA-1_1	Collecting duct principal	0.353187	0.453081	0.411804	0.32672	0.232517	1.77731
ATCCATTCATGATAGA-1_1	Collecting duct principal	0.311407	0.489469	0.319636	0.25261	0.19999	1.57311
ATCCGTCAGCATCGAG-1_1	Collecting duct principal	0.296979	0.44818	0.299814	0.234069	0.198998	1.47804
ATCCTATCAGGTGTTT-1_1	Collecting duct principal	0.449944	0.543586	0.483285	0.467775	0.375447	2.32004
ATCCTATCAGTCAGTT-1_1	Collecting duct principal	0.390629	0.478315	0.377148	0.344629	0.284625	1.87535
ATCGATGAGAGTACCG-1_1	Collecting duct principal	0.304819	0.459936	0.314848	0.261995	0.214318	1.55592
ATCGCCTTCTTACCAT-1_1	Collecting duct principal	0.360258	0.502674	0.32185	0.284673	0.282707	1.75216
ATCGTAGCATGATCTG-1_1	Collecting duct principal	0.299803	0.514743	0.260242	0.231106	0.227029	1.53292
ATCGTCCAGACGATAT-1_1	Collecting duct principal	0.547919	0.642967	0.612286	0.574582	0.479626	2.85738
ATCGTCCCACCGCTGA-1_1	Collecting duct principal	0.158232	0.441015	0.0873302	0.110368	0.208235	1.00518
ATCGTGACAATCCAGT-1_1	Collecting duct principal	0.201992	0.450824	0.164982	0.123995	0.124536	1.06633
ATCTCTAAGAATCGTA-1_1	Collecting duct principal	0.437602	0.579138	0.371177	0.34688	0.375022	2.10982
ATCTCTATCGTTGCCT-1_1	Collecting duct principal	0.364985	0.566763	0.293506	0.260598	0.304935	1.79079
ATCTTCACAATATCCG-1_1	Collecting duct principal	0.364571	0.478109	0.620139	0.526392	0.297095	2.28631
ATGACCAGTCCCTCAT-1_1	Collecting duct principal	0.217748	0.417765	0.289126	0.20177	0.0903637	1.21677
ATGACCATCGGAGTGA-1_1	Collecting duct principal	0.0806514	0.390537	0.0493747	0.0859996	0.176131	0.782694
ATGCATGCAGCGCTTG-1_1	Collecting duct principal	0.306771	0.547472	0.17374	0.209004	0.315486	1.55247
ATGCATGTCCGTATGA-1_1	Collecting duct principal	0.260814	0.468283	0.207089	0.166569	0.149289	1.25204
ATGCCTCAGCACTGGA-1_1	Collecting duct principal	0.175344	0.449765	0.118432	0.106909	0.135258	0.985708
ATGGAGGAGTCCCAGC-1_1	Collecting duct principal	0.126432	0.426695	0.0918164	0.0683201	0.117564	0.830828
ATGGAGGCAGTGGGTA-1_1	Collecting duct principal	0.217392	0.488074	0.130246	0.126865	0.235099	1.19768
ATGGAGGTCAAGATAG-1_1	Collecting duct principal	0.258947	0.493141	0.233886	0.189904	0.202695	1.37857
ATGGATCAGGTGGCTA-1_1	Collecting duct principal	0.557072	0.647562	0.657454	0.598073	0.476907	2.93707
ATGGATCCAAAGGAGA-1_1	Collecting duct principal	0.231509	0.48255	0.145466	0.152897	0.190839	1.20326
ATGGGAGTCAAGTCGT-1_1	Collecting duct principal	0.201688	0.445923	0.102917	0.0914139	0.154982	0.996923
ATGGGTTGTAGCCAGA-1_1	Collecting duct principal	0.152244	0.440119	0.113025	0.114711	0.097016	0.917115
ATGGGTTTCCTGCCAT-1_1	Collecting duct principal	0.120836	0.377808	0.0437333	0.0549499	0.116423	0.71375
ATGGTTGCATTGAAAG-1_1	Collecting duct principal	0.274885	0.525813	0.219416	0.206412	0.235503	1.46203
ATGGTTGTCGTGCATA-1_1	Collecting duct principal	0.299825	0.467924	0.372306	0.302066	0.179574	1.62169
ATGTCCCAGTCATTGC-1_1	Collecting duct principal	0.285616	0.457086	0.299458	0.25785	0.177066	1.47708
ATGTCTTAGCATATGA-1_1	Collecting duct principal	0.156196	0.448746	0.108162	0.0864987	0.139136	0.938739
ATTACTCAGTAATACG-1_1	Collecting duct principal	0.25768	0.521845	0.193282	0.180626	0.239707	1.39314
ATTATCCTCAAGTGGG-1_1	Collecting duct principal	0.373572	0.478225	0.377367	0.329727	0.276997	1.83589
ATTCATCCATTCTGTT-1_1	Collecting duct principal	0.196909	0.435525	0.206079	0.129231	0.107355	1.0751
ATTCATCTCTAAACGC-1_1	Collecting duct principal	0.296785	0.435089	0.352012	0.266264	0.188483	1.53863
ATTCCATAGTTGTACC-1_1	Collecting duct principal	0.319067	0.512173	0.275421	0.222647	0.264917	1.59423
ATTCCCGTCAGTAGGG-1_1	Collecting duct principal	0.265747	0.400049	0.368813	0.253385	0.163273	1.45127
ATTCCTATCCCTTTGG-1_1	Collecting duct principal	0.341374	0.564449	0.266948	0.253586	0.323036	1.74939
ATTCGTTTCGCTTAAG-1_1	Collecting duct principal	0.298423	0.464788	0.323655	0.256351	0.183299	1.52652
ATTCTACGTCCAGCAC-1_1	Collecting duct principal	0.149715	0.425167	0.0866554	0.0691746	0.12599	0.856702
ATTCTTGAGACCATGG-1_1	Collecting duct principal	0.281223	0.524398	0.193403	0.20358	0.239978	1.44258
ATTCTTGGTAAGAACT-1_1	Collecting duct principal	0.321627	0.479261	0.290361	0.262798	0.223469	1.57751
ATTGGGTTCACACCCT-1_1	Collecting duct principal	0.483875	0.517523	0.435483	0.439778	0.406129	2.28279
ATTGGGTTCAGGAAAT-1_1	Collecting duct principal	0.400117	0.489156	0.383156	0.32574	0.323208	1.92138
ATTGTTCAGCATGCGA-1_1	Collecting duct principal	0.431862	0.486702	0.446456	0.412794	0.336672	2.11449
ATTGTTCGTCGTCGGT-1_1	Collecting duct principal	0.248578	0.450041	0.253201	0.231515	0.177575	1.36091
ATTGTTCGTTTACTTC-1_1	Collecting duct principal	0.282634	0.458122	0.313113	0.222925	0.156149	1.43294
ATTGTTCTCTCTATGT-1_1	Collecting duct principal	0.345618	0.508966	0.332813	0.290505	0.254016	1.73192
ATTTACCAGATTGAGT-1_1	Collecting duct principal	0.271012	0.485414	0.223489	0.173032	0.167624	1.32057
ATTTCACAGCGTTCAT-1_1	Collecting duct principal	0.25367	0.402486	0.301154	0.26342	0.151195	1.37193
CAAAGAATCGATACAC-1_1	Collecting duct principal	0.137479	0.364334	0.0329357	0.0413814	0.115382	0.691513
CAACCAAAGCCTGACC-1_1	Collecting duct principal	0.245453	0.419364	0.315685	0.286907	0.109643	1.37705
CAACCTCTCATCGGGC-1_1	Collecting duct principal	0.258522	0.470424	0.237984	0.191312	0.183308	1.34155
CAACGATAGCGACTTT-1_1	Collecting duct principal	0.285288	0.505008	0.223726	0.179941	0.216112	1.41007
CAACGATCACAGCTTA-1_1	Collecting duct principal	0.300791	0.444444	0.284154	0.265644	0.181737	1.47677
CAAGACTAGACGCCCT-1_1	Collecting duct principal	0.342529	0.437026	0.334164	0.325374	0.24937	1.68846
CAAGACTAGCTGTGCC-1_1	Collecting duct principal	0.495378	0.73283	0.340266	0.357978	0.633181	2.55963
CAAGAGGCAACCGCTG-1_1	Collecting duct principal	0.348268	0.464351	0.444546	0.346567	0.225469	1.8292
CAAGAGGCACTAGGCC-1_1	Collecting duct principal	0.268951	0.433401	0.292457	0.213739	0.145942	1.35449
CAAGAGGGTACCTATG-1_1	Collecting duct principal	0.4938	0.555246	0.485151	0.422529	0.409191	2.36592
CAAGCTATCGAACTCA-1_1	Collecting duct principal	0.244654	0.494633	0.187224	0.160292	0.18694	1.27374
CAAGGGACAGCGTACC-1_1	Collecting duct principal	0.0865184	0.37914	0.0489163	0.0232133	0.0649743	0.602763
CAAGGGAGTGGTGATG-1_1	Collecting duct principal	0.264854	0.45145	0.388419	0.31129	0.143137	1.55915
CAATGACCACCTGAAT-1_1	Collecting duct principal	0.289532	0.532422	0.157603	0.165094	0.328467	1.47312
CAATGACGTAGTCTTG-1_1	Collecting duct principal	0.136449	0.403678	0.0550585	0.0886068	0.244737	0.928529
CAATTTCGTATCACGT-1_1	Collecting duct principal	0.365167	0.485377	0.347157	0.286062	0.278288	1.76205
CAATTTCGTGACTCTA-1_1	Collecting duct principal	0.555929	0.623374	0.644481	0.575681	0.455487	2.85495
CACAACACAAATCGTC-1_1	Collecting duct principal	0.290808	0.45422	0.294922	0.232877	0.203206	1.47603
CACAACATCACTTTGT-1_1	Collecting duct principal	0.296262	0.523493	0.239571	0.21338	0.245532	1.51824
CACACAACATACCACA-1_1	Collecting duct principal	0.278086	0.549849	0.19446	0.1891	0.290578	1.50207
CACAGATAGAGAGGGC-1_1	Collecting duct principal	0.285215	0.529919	0.193498	0.172534	0.252553	1.43372
CACAGATGTCGTGTTA-1_1	Collecting duct principal	0.325427	0.448873	0.396464	0.342953	0.216384	1.7301
CACAGGCGTGAATGTA-1_1	Collecting duct principal	0.200031	0.475891	0.0989895	0.115338	0.37757	1.26782
CACAGGCGTTATTCTC-1_1	Collecting duct principal	0.297949	0.505803	0.234234	0.206564	0.212271	1.45682
CACATGAAGTGGAAGA-1_1	Collecting duct principal	0.0780979	0.387757	0.0543996	0.0586137	0.0751145	0.653983
CACATGATCTGTTGGA-1_1	Collecting duct principal	0.268632	0.510315	0.223918	0.183016	0.219198	1.40508
CACCAAAGTTCTCGTC-1_1	Collecting duct principal	0.500442	0.562507	0.4763	0.434109	0.41093	2.38429
CACGAATAGCTGGTGA-1_1	Collecting duct principal	0.242918	0.471114	0.109093	0.0927499	0.210205	1.12608
CACGAATAGTCGAATA-1_1	Collecting duct principal	0.603984	0.677661	0.633006	0.58644	0.564933	3.06602
CACGGGTAGTTGGAGC-1_1	Collecting duct principal	0.332631	0.480975	0.305648	0.28378	0.237883	1.64092
CACGGGTTCCGAGATT-1_1	Collecting duct principal	0.305947	0.562171	0.174209	0.196465	0.38762	1.62641
CACGGGTTCTAAGCGT-1_1	Collecting duct principal	0.120216	0.3878	0.0492724	0.0644604	0.12722	0.748969
CACGTGGAGCGACTAG-1_1	Collecting duct principal	0.150745	0.409122	0.070659	0.053554	0.120033	0.804114
CACGTGGGTAGAGACC-1_1	Collecting duct principal	0.347511	0.475635	0.342281	0.297038	0.256818	1.71928
CACGTTCAGTCAGAGC-1_1	Collecting duct principal	0.533273	0.586113	0.478389	0.457236	0.480593	2.5356
CACGTTCAGTCGCGAA-1_1	Collecting duct principal	0.36724	0.505014	0.37658	0.3698	0.255073	1.87371
CACTAAGCAACGGCCT-1_1	Collecting duct principal	0.238583	0.449462	0.221422	0.185549	0.143492	1.23851
CACTGGGCAGCGTGAA-1_1	Collecting duct principal	0.284425	0.451153	0.278279	0.243177	0.19717	1.4542
CACTGGGCAGCTGGTC-1_1	Collecting duct principal	0.287443	0.41979	0.31365	0.283394	0.185094	1.48937
CACTGTCGTTCATCTT-1_1	Collecting duct principal	0.287407	0.524202	0.260485	0.216864	0.213343	1.5023
CACTGTCGTTGGGTTT-1_1	Collecting duct principal	0.349138	0.437353	0.355455	0.33988	0.258517	1.74034
CAGAGCCAGGCACTCC-1_1	Collecting duct principal	0.274405	0.529529	0.204163	0.197411	0.231697	1.4372
CAGATCACAGATTAAG-1_1	Collecting duct principal	0.489651	0.556734	0.496458	0.485494	0.429331	2.45767
CAGATCAGTAAGATTG-1_1	Collecting duct principal	0.185984	0.48846	0.119927	0.12452	0.274321	1.19321
CAGATCAGTAATTGGA-1_1	Collecting duct principal	0.223751	0.488423	0.171475	0.146243	0.190073	1.21997
CAGATCATCGATCCCT-1_1	Collecting duct principal	0.284823	0.527631	0.178041	0.174854	0.256112	1.42146
CAGATTGTCACATTGG-1_1	Collecting duct principal	0.269189	0.469655	0.253409	0.23373	0.189493	1.41548
CAGCACGAGGGTGGGA-1_1	Collecting duct principal	0.208655	0.472442	0.175754	0.154788	0.160119	1.17176
CAGCACGTCTAGTGTG-1_1	Collecting duct principal	0.292681	0.562025	0.158838	0.184188	0.46401	1.66174
CAGCAGCAGTAGTCTC-1_1	Collecting duct principal	0.245787	0.431882	0.300846	0.23629	0.109612	1.32442
CAGCAGCAGTTTAGGA-1_1	Collecting duct principal	0.145568	0.409468	0.0706195	0.0685896	0.12288	0.817126
CAGCCAGCACTCATAG-1_1	Collecting duct principal	0.319192	0.455322	0.4263	0.338988	0.181344	1.72115
CAGCCAGGTCCTGGTG-1_1	Collecting duct principal	0.200557	0.49983	0.156562	0.167555	0.213817	1.23832
CAGGGCTAGAAGGATG-1_1	Collecting duct principal	0.222332	0.500533	0.130754	0.099379	0.27167	1.22467
CAGGGCTAGTCGAAAT-1_1	Collecting duct principal	0.313021	0.450514	0.343679	0.300947	0.194615	1.60278
CAGGGCTGTATGGTTC-1_1	Collecting duct principal	0.197	0.467261	0.18126	0.167475	0.125991	1.13899
CAGGTATCATTGTCGA-1_1	Collecting duct principal	0.329728	0.555136	0.235465	0.217763	0.299163	1.63726
CAGTGCGCATACCACA-1_1	Collecting duct principal	0.197465	0.458215	0.159669	0.143435	0.135395	1.09418
CAGTTCCCAAATGAAC-1_1	Collecting duct principal	0.298937	0.446122	0.338197	0.275005	0.161941	1.5202
CATACAGAGACCATTC-1_1	Collecting duct principal	0.195052	0.457589	0.093091	0.106151	0.275178	1.12706
CATACAGAGGATTTGA-1_1	Collecting duct principal	0.34235	0.464245	0.335742	0.287523	0.2618	1.69166
CATACTTAGTACCATC-1_1	Collecting duct principal	0.278226	0.418278	0.298285	0.219624	0.171611	1.38602
CATACTTCAAGCTACT-1_1	Collecting duct principal	0.328892	0.490554	0.355769	0.30723	0.208824	1.69127
CATACTTTCGTTAGTG-1_1	Collecting duct principal	0.208877	0.433297	0.210785	0.141697	0.123969	1.11863
CATAGACCAGGTGTTT-1_1	Collecting duct principal	0.382297	0.492725	0.406855	0.336546	0.310404	1.92883
CATAGACGTCGAGCTC-1_1	Collecting duct principal	0.265769	0.476521	0.2172	0.154659	0.171338	1.28549
CATCCACAGATGGGCT-1_1	Collecting duct principal	0.366523	0.458105	0.366538	0.330313	0.267927	1.78941
CATCCCACACGTTCGG-1_1	Collecting duct principal	0.369864	0.622458	0.212616	0.212651	0.497482	1.91507
CATCCCACAGCTATTG-1_1	Collecting duct principal	0.417496	0.56035	0.359813	0.35809	0.365817	2.06157
CATCCCAGTTCGTTCC-1_1	Collecting duct principal	0.291374	0.538405	0.157863	0.157194	0.346646	1.49148
CATCCGTCACTACCGG-1_1	Collecting duct principal	0.405421	0.599491	0.325176	0.301008	0.359613	1.99071
CATCCGTCATCCGCGA-1_1	Collecting duct principal	0.307102	0.446675	0.401202	0.331064	0.177326	1.66337
CATCGCTCACCACATA-1_1	Collecting duct principal	0.242875	0.496284	0.202471	0.189348	0.196841	1.32782
CATCGCTGTGCAACAG-1_1	Collecting duct principal	0.290364	0.440539	0.385392	0.291191	0.191794	1.59928
CATCGGGCATAATCGC-1_1	Collecting duct principal	0.330838	0.474816	0.300199	0.265197	0.241276	1.61233
CATCGGGGTGACAGGT-1_1	Collecting duct principal	0.284801	0.484981	0.25433	0.196016	0.191041	1.41117
CATCGGGGTGACTCGC-1_1	Collecting duct principal	0.240547	0.478245	0.217535	0.232428	0.1839	1.35266
CATCGGGGTTCCCAAA-1_1	Collecting duct principal	0.265793	0.476291	0.238348	0.212641	0.19064	1.38371
CATCGTCAGAATCTAG-1_1	Collecting duct principal	0.605531	0.649274	0.508122	0.538517	0.5576	2.85904
CATCGTCAGTGGTCAG-1_1	Collecting duct principal	0.364504	0.495931	0.337401	0.268924	0.263461	1.73022
CATGAGTGTGTCTTCC-1_1	Collecting duct principal	0.193921	0.472672	0.166012	0.133425	0.14514	1.11117
CATGCCTAGTCCTGTA-1_1	Collecting duct principal	0.282215	0.437489	0.293875	0.226459	0.166017	1.40605
CATGCGGCAATCCAGT-1_1	Collecting duct principal	0.240018	0.50825	0.136218	0.162516	0.274548	1.32155
CATGGATCAAGCACAG-1_1	Collecting duct principal	0.230922	0.497613	0.156266	0.160181	0.210374	1.25536
CATGGTAGTACGACTT-1_1	Collecting duct principal	0.283592	0.499561	0.249748	0.205601	0.206404	1.44491
CATGGTAGTAGGCTGA-1_1	Collecting duct principal	0.105396	0.381684	0.0438891	0.0466923	0.147211	0.724872
CATTCATAGACGTCGA-1_1	Collecting duct principal	0.177709	0.446912	0.108041	0.0989805	0.152997	0.984639
CATTCATGTGAATGAT-1_1	Collecting duct principal	0.260045	0.511294	0.151714	0.183683	0.2608	1.36754
CATTCATGTTAGAGTA-1_1	Collecting duct principal	0.341711	0.624825	0.212689	0.214895	0.502165	1.89629
CATTCCGAGTGGAAGA-1_1	Collecting duct principal	0.21886	0.470837	0.124319	0.134483	0.192939	1.14144
CATTCTAAGAAATTGC-1_1	Collecting duct principal	0.329427	0.492083	0.355631	0.25336	0.204934	1.63544
CATTCTACAACGAGGT-1_1	Collecting duct principal	0.299667	0.516687	0.1776	0.220239	0.240545	1.45474
CATTCTATCAGTCATG-1_1	Collecting duct principal	0.382373	0.512845	0.593013	0.482482	0.295906	2.26662
CATTCTATCGCAGAGA-1_1	Collecting duct principal	0.28085	0.445883	0.342681	0.272045	0.18134	1.5228
CATTCTATCTGCGATA-1_1	Collecting duct principal	0.273657	0.437423	0.262673	0.217734	0.166942	1.35843
CATTGAGGTGGGATTG-1_1	Collecting duct principal	0.24586	0.480429	0.222863	0.193807	0.183984	1.32694
CATTGCCAGCGAGTAC-1_1	Collecting duct principal	0.157245	0.446962	0.107982	0.0887399	0.14802	0.948947
CATTGCCGTAACACGG-1_1	Collecting duct principal	0.333716	0.457676	0.356023	0.306222	0.226545	1.68018
CATTGCCTCTACGCAA-1_1	Collecting duct principal	0.236467	0.488257	0.13533	0.141379	0.217282	1.21871
CATTGCCTCTCGTCGT-1_1	Collecting duct principal	0.156931	0.475682	0.145452	0.13942	0.141608	1.05909
CATTGTTAGACAGCGT-1_1	Collecting duct principal	0.311954	0.467598	0.305677	0.21859	0.229712	1.53353
CATTTCAGTTTCTATC-1_1	Collecting duct principal	0.289589	0.437473	0.278541	0.251614	0.171175	1.42839
CCAAGCGTCCAAGCAT-1_1	Collecting duct principal	0.561678	0.607961	0.634303	0.598905	0.445258	2.8481
CCAATGAAGATGGTCG-1_1	Collecting duct principal	0.389392	0.481601	0.372771	0.336528	0.312136	1.89243
CCAATGACAAAGACTA-1_1	Collecting duct principal	0.197566	0.443252	0.0873737	0.0658337	0.203805	0.997831
CCAATGAGTCCGCAGT-1_1	Collecting duct principal	0.12248	0.409305	0.0655099	0.0717219	0.141742	0.810759
CCACAAACAAGCAGGT-1_1	Collecting duct principal	0.540274	0.542294	0.526328	0.499593	0.468078	2.57657
CCACAAACAGTCGCAC-1_1	Collecting duct principal	0.237884	0.483552	0.202539	0.154925	0.16779	1.24669
CCACACTCATTGGGAG-1_1	Collecting duct principal	0.510249	0.586073	0.52734	0.506753	0.461735	2.59215
CCACCATTCCGTGCGA-1_1	Collecting duct principal	0.287957	0.474689	0.248739	0.224835	0.185568	1.42179
CCACCATTCTGACCCT-1_1	Collecting duct principal	0.331321	0.49753	0.307094	0.267013	0.233807	1.63677
CCACGAGGTACACGTT-1_1	Collecting duct principal	0.430397	0.494343	0.424108	0.397518	0.383298	2.12966
CCACGTTAGTTTCTTC-1_1	Collecting duct principal	0.201183	0.444717	0.0977033	0.0997822	0.166165	1.00955
CCACTTGAGGAGTCTG-1_1	Collecting duct principal	0.377093	0.459157	0.37733	0.340708	0.282478	1.83677
CCACTTGCAAGAGATT-1_1	Collecting duct principal	0.215531	0.471699	0.160566	0.152021	0.166279	1.1661
CCACTTGGTCCCGGTA-1_1	Collecting duct principal	0.442009	0.58333	0.376267	0.354341	0.395673	2.15162
CCACTTGTCCCGTTGT-1_1	Collecting duct principal	0.124979	0.397958	0.0548019	0.0454387	0.165245	0.788424
CCATAAGTCCCGAGAC-1_1	Collecting duct principal	0.426479	0.612733	0.345769	0.348609	0.419986	2.15358
CCATCACTCGAGTCCG-1_1	Collecting duct principal	0.290173	0.506636	0.223726	0.204879	0.192069	1.41748
CCCATTGCATCTTCGC-1_1	Collecting duct principal	0.348192	0.529752	0.296809	0.256141	0.283714	1.71461
CCCTCAACATCGGAGA-1_1	Collecting duct principal	0.304351	0.544152	0.250819	0.221585	0.284952	1.60586
CCCTCAATCGATGGAG-1_1	Collecting duct principal	0.502075	0.632053	0.424148	0.428944	0.477129	2.46435
CCCTCTCGTCGCGTCA-1_1	Collecting duct principal	0.366955	0.57434	0.292932	0.287077	0.318136	1.83944
CCCTGATAGTAAGAGG-1_1	Collecting duct principal	0.145024	0.388659	0.0492931	0.0505658	0.145976	0.779519
CCCTGATCACGGATCC-1_1	Collecting duct principal	0.56138	0.585697	0.527989	0.527343	0.491568	2.69398
CCCTTAGCATTCCTAT-1_1	Collecting duct principal	0.112285	0.388529	0.049295	0.0594973	0.150746	0.760352
CCGAACGGTGAACCGA-1_1	Collecting duct principal	0.215386	0.500992	0.130732	0.11708	0.291087	1.25528
CCGGACATCATCGCTC-1_1	Collecting duct principal	0.326557	0.484365	0.331319	0.287208	0.213347	1.6428
CCGGTAGTCTCTCAAT-1_1	Collecting duct principal	0.24017	0.515229	0.172424	0.188462	0.236669	1.35295
CCGTAGGAGAGTGACC-1_1	Collecting duct principal	0.408589	0.580686	0.345443	0.309653	0.363301	2.00767
CCGTAGGTCTGGACCG-1_1	Collecting duct principal	0.367037	0.522937	0.483238	0.385307	0.243559	2.00208
CCGTTCATCAGAGCAG-1_1	Collecting duct principal	0.243337	0.509952	0.167193	0.18998	0.222906	1.33337
CCTAACCCAAACTCGT-1_1	Collecting duct principal	0.459337	0.54006	0.474291	0.411604	0.347564	2.23286
CCTAACCGTTTACCTT-1_1	Collecting duct principal	0.249454	0.477423	0.223375	0.183375	0.160466	1.29409
CCTAACCTCCCGATCT-1_1	Collecting duct principal	0.27895	0.558292	0.153673	0.162595	0.444567	1.59808
CCTACGTTCGAAATCC-1_1	Collecting duct principal	0.298779	0.420868	0.520365	0.337211	0.162854	1.74008
CCTATCGAGGCTCAAG-1_1	Collecting duct principal	0.312875	0.517543	0.250222	0.209674	0.245489	1.5358
CCTATCGAGGGTCTTT-1_1	Collecting duct principal	0.29552	0.547149	0.214822	0.163561	0.282768	1.50382
CCTATCGAGGGTTAGC-1_1	Collecting duct principal	0.400618	0.52307	0.403371	0.334094	0.318697	1.97985
CCTCACAGTGATAGAT-1_1	Collecting duct principal	0.171751	0.447058	0.113251	0.0984582	0.135571	0.966089
CCTCAGTAGATGACCG-1_1	Collecting duct principal	0.153241	0.389578	0.0493287	0.05745	0.164281	0.813879
CCTCAGTCAACTGTGT-1_1	Collecting duct principal	0.321809	0.547868	0.225415	0.206471	0.28131	1.58287
CCTCCAAAGCGACATG-1_1	Collecting duct principal	0.108232	0.401314	0.0600754	0.0736682	0.138696	0.781986
CCTCCAAGTCCGGCAT-1_1	Collecting duct principal	0.360428	0.624399	0.22283	0.220079	0.493373	1.92111
CCTCCAATCGTTCAGA-1_1	Collecting duct principal	0.422928	0.530495	0.374462	0.324431	0.345788	1.9981
CCTCCTCCAACACACT-1_1	Collecting duct principal	0.352497	0.452485	0.350349	0.305851	0.273606	1.73479
CCTCCTCCAGGCATGA-1_1	Collecting duct principal	0.356592	0.464438	0.336849	0.300451	0.238678	1.69701
CCTCTAGAGTGCTCGC-1_1	Collecting duct principal	0.248888	0.412658	0.271967	0.174823	0.152757	1.26109
CCTCTCCAGACGAGCT-1_1	Collecting duct principal	0.335598	0.545564	0.281739	0.243718	0.300588	1.70721
CCTCTCCAGAGAGGTA-1_1	Collecting duct principal	0.257646	0.535495	0.173302	0.151696	0.275723	1.39386
CCTCTCCTCTCAGGCG-1_1	Collecting duct principal	0.311014	0.45104	0.412264	0.323888	0.180045	1.67825
CCTTGTGTCGACGCTG-1_1	Collecting duct principal	0.4343	0.529416	0.500136	0.4486	0.316057	2.22851
CCTTTGGCAGTCGTTA-1_1	Collecting duct principal	0.262154	0.457662	0.237703	0.191669	0.162336	1.31152
CGAAGTTGTCTACTGA-1_1	Collecting duct principal	0.248943	0.415478	0.310579	0.240465	0.139164	1.35463
CGAATTGAGCAATTCC-1_1	Collecting duct principal	0.182491	0.45693	0.144417	0.12022	0.126068	1.03013
CGAATTGCAAGTCATC-1_1	Collecting duct principal	0.34462	0.510318	0.32215	0.277836	0.273718	1.72864
CGACAGCCACAATGCT-1_1	Collecting duct principal	0.323773	0.475012	0.34494	0.293864	0.197593	1.63518
CGACAGCCACGTAACT-1_1	Collecting duct principal	0.45492	0.551447	0.400841	0.375678	0.40259	2.18548
CGACAGCGTACCATAC-1_1	Collecting duct principal	0.283111	0.573055	0.184803	0.177018	0.393744	1.61173
CGACAGCTCCATTGGA-1_1	Collecting duct principal	0.300335	0.527035	0.244667	0.216229	0.249055	1.53732
CGAGGCTCATAGACTC-1_1	Collecting duct principal	0.312501	0.43099	0.325102	0.237563	0.210896	1.51705
CGAGGCTGTGTTTCTT-1_1	Collecting duct principal	0.321058	0.444561	0.320309	0.282296	0.213385	1.58161
CGAGTGCCATTAAAGG-1_1	Collecting duct principal	0.277366	0.493258	0.228159	0.211739	0.205141	1.41566
CGATCGGCACCTGCTT-1_1	Collecting duct principal	0.0977964	0.389921	0.116436	0.0425146	0.00912286	0.65579
CGATCGGGTCAACGCC-1_1	Collecting duct principal	0.533562	0.615003	0.653141	0.602512	0.465077	2.8693
CGATGCGTCCGAGAAG-1_1	Collecting duct principal	0.368465	0.560154	0.298333	0.280655	0.318949	1.82656
CGATGGCAGCAAACAT-1_1	Collecting duct principal	0.391958	0.573814	0.303343	0.303478	0.361818	1.93441
CGCAGGTCACATGGTT-1_1	Collecting duct principal	0.470706	0.534024	0.469411	0.463582	0.387515	2.32524
CGCAGGTGTCCTGAAT-1_1	Collecting duct principal	0.220076	0.472655	0.150211	0.124925	0.155841	1.12371
CGCAGGTTCCCGTGAG-1_1	Collecting duct principal	0.308339	0.530378	0.260732	0.227007	0.254472	1.58093
CGCAGGTTCGTTGCCT-1_1	Collecting duct principal	0.180719	0.470241	0.145117	0.114606	0.146223	1.05691
CGCAGGTTCTACCTTA-1_1	Collecting duct principal	0.319742	0.47101	0.349944	0.339972	0.208262	1.68893
CGCATAAGTGAAGCGT-1_1	Collecting duct principal	0.415529	0.551996	0.338385	0.336703	0.352517	1.99513
CGCATGGCAGAGGAAA-1_1	Collecting duct principal	0.213458	0.488367	0.10971	0.124186	0.363308	1.29903
CGCATGGGTGCCCAGT-1_1	Collecting duct principal	0.187978	0.454203	0.170367	0.13795	0.113225	1.06372
CGCCAGACAATAGGGC-1_1	Collecting duct principal	0.271946	0.481868	0.207431	0.168989	0.176727	1.30696
CGCCAGAGTAAGCTCT-1_1	Collecting duct principal	0.563544	0.638526	0.638841	0.583271	0.480018	2.9042
CGCCAGAGTCCAGAAG-1_1	Collecting duct principal	0.20173	0.446116	0.10287	0.118324	0.166995	1.03604
CGGAACCCAACTGGTT-1_1	Collecting duct principal	0.26814	0.52624	0.136898	0.170078	0.402776	1.50413
CGGAACCCAAGAGATT-1_1	Collecting duct principal	0.26075	0.487897	0.244225	0.189353	0.188889	1.37111
CGGAACCCAGAGGGTT-1_1	Collecting duct principal	0.107947	0.423286	0.0814772	0.0699246	0.128397	0.811031
CGGAACCGTGGCACTC-1_1	Collecting duct principal	0.240604	0.453457	0.227171	0.17943	0.133025	1.23369
CGGAATTAGGAGTACC-1_1	Collecting duct principal	0.363036	0.611231	0.263343	0.266642	0.395437	1.89969
CGGACACAGACATAGT-1_1	Collecting duct principal	0.351722	0.475712	0.341716	0.256125	0.262707	1.68798
CGGACACGTGTATTCG-1_1	Collecting duct principal	0.139811	0.447168	0.0977943	0.0886567	0.173423	0.946853
CGGCAGTAGTGCCAGA-1_1	Collecting duct principal	0.159029	0.4168	0.0709561	0.0634164	0.158236	0.868437
CGGCAGTCACGGTGTC-1_1	Collecting duct principal	0.0591137	0.375891	0.0436339	0.0474851	0.0956802	0.621804
CGGCAGTCAGGACTTT-1_1	Collecting duct principal	0.248955	0.489482	0.223425	0.194402	0.189188	1.34545
CGGGCATCAAGCCTGC-1_1	Collecting duct principal	0.256822	0.4134	0.267467	0.203419	0.140368	1.28148
CGGGTCACACCTCTAC-1_1	Collecting duct principal	0.281543	0.443985	0.352422	0.272087	0.174245	1.52428
CGGGTGTCAGGACTTT-1_1	Collecting duct principal	0.292775	0.462234	0.274095	0.224858	0.196573	1.45054
CGGTCAGGTGAAAGTT-1_1	Collecting duct principal	0.298676	0.464411	0.289029	0.197235	0.213799	1.46315
CGTAAGTCAGAGATGC-1_1	Collecting duct principal	0.359634	0.491077	0.485926	0.427361	0.272865	2.03686
CGTAAGTTCTAGGCAT-1_1	Collecting duct principal	0.175502	0.460716	0.103471	0.104392	0.196555	1.04064
CGTAGTATCGCTTACC-1_1	Collecting duct principal	0.25149	0.487941	0.187185	0.132589	0.171717	1.23092
CGTCAAAGTCCGTACG-1_1	Collecting duct principal	0.264255	0.523473	0.203492	0.202407	0.251869	1.4455
CGTGAATAGGTGCATG-1_1	Collecting duct principal	0.156138	0.425969	0.0764351	0.0753515	0.162447	0.896341
CGTGATAAGAAATTGC-1_1	Collecting duct principal	0.321086	0.46846	0.305175	0.254455	0.229668	1.57884
CGTGATAAGGCATCAG-1_1	Collecting duct principal	0.357093	0.631231	0.218072	0.229806	0.515709	1.95191
CGTGCTTCAGATACCT-1_1	Collecting duct principal	0.322195	0.538782	0.260696	0.202092	0.274954	1.59872
CGTGTCTCATACCATG-1_1	Collecting duct principal	0.321171	0.513747	0.28156	0.27712	0.251739	1.64534
CGTTAGAAGTTCCGGC-1_1	Collecting duct principal	0.0860411	0.376264	0.0436557	0.0197155	0.100986	0.626662
CGTTAGAGTGTTCCTC-1_1	Collecting duct principal	0.452944	0.525151	0.419123	0.422112	0.386444	2.20577
CGTTCTGGTATCGCGC-1_1	Collecting duct principal	0.259722	0.443446	0.307498	0.239489	0.142303	1.39246
CGTTCTGTCTGCGATA-1_1	Collecting duct principal	0.389456	0.572136	0.297939	0.291999	0.349194	1.90073
CGTTGGGAGCAGCCTC-1_1	Collecting duct principal	0.243684	0.482607	0.19205	0.171719	0.172183	1.26224
CGTTGGGGTTCTCGTC-1_1	Collecting duct principal	0.349886	0.524232	0.285911	0.27578	0.287597	1.72341
CTAACCCCAGCATGCC-1_1	Collecting duct principal	0.308607	0.544179	0.225476	0.198159	0.273464	1.54988
CTAACCCTCGCGATCG-1_1	Collecting duct principal	0.436982	0.545454	0.359195	0.329638	0.341949	2.01322
CTACCCACAGCTCCTT-1_1	Collecting duct principal	0.269292	0.518812	0.214031	0.187824	0.240329	1.43029
CTACCTGAGGTCATCT-1_1	Collecting duct principal	0.2719	0.505107	0.161743	0.185144	0.21246	1.33635
CTACCTGGTAATTAGG-1_1	Collecting duct principal	0.206518	0.496824	0.15113	0.133553	0.218951	1.20698
CTACCTGTCAAAGACA-1_1	Collecting duct principal	0.339562	0.459577	0.365788	0.333099	0.22587	1.7239
CTACGGGAGCCACTCG-1_1	Collecting duct principal	0.308358	0.481631	0.264256	0.242598	0.212409	1.50925
CTACGGGCATCCTGTC-1_1	Collecting duct principal	0.293523	0.481745	0.27502	0.217487	0.202344	1.47012
CTACTATCACCCTCTA-1_1	Collecting duct principal	0.463793	0.544635	0.551189	0.466735	0.362809	2.38916
CTACTATGTGGACCTC-1_1	Collecting duct principal	0.340325	0.488194	0.361881	0.289776	0.240109	1.72029
CTAGACACAATCACGT-1_1	Collecting duct principal	0.305917	0.496467	0.264862	0.2394	0.203486	1.51013
CTATAGGAGGGTCACA-1_1	Collecting duct principal	0.188692	0.466922	0.160342	0.140538	0.125527	1.08202
CTATAGGGTAAGAACT-1_1	Collecting duct principal	0.110679	0.379809	0.048895	0.0384961	0.0778942	0.655774
CTATCCGAGAGTCTTC-1_1	Collecting duct principal	0.24383	0.501079	0.202842	0.14725	0.193648	1.28865
CTCAACCCACGTCGTG-1_1	Collecting duct principal	0.280044	0.529642	0.20908	0.176211	0.226881	1.42186
CTCAATTCATACGCAT-1_1	Collecting duct principal	0.358716	0.508567	0.608868	0.510066	0.236626	2.22284
CTCACTGAGCCTCCAG-1_1	Collecting duct principal	0.405409	0.537553	0.343581	0.305435	0.317638	1.90962
CTCAGAAAGTATCTGC-1_1	Collecting duct principal	0.438964	0.530501	0.405183	0.371221	0.365483	2.11135
CTCAGAACAGACGCTC-1_1	Collecting duct principal	0.252174	0.50318	0.177151	0.17437	0.205885	1.31276
CTCAGAACATGGAAGC-1_1	Collecting duct principal	0.278077	0.502767	0.228999	0.177526	0.195189	1.38256
CTCAGAAGTACAATAG-1_1	Collecting duct principal	0.318979	0.519934	0.276265	0.231848	0.255576	1.6026
CTCAGAATCACACCGG-1_1	Collecting duct principal	0.334282	0.450444	0.374745	0.294615	0.215672	1.66976
CTCAGGGTCCTCTAAT-1_1	Collecting duct principal	0.521895	0.587648	0.619016	0.569697	0.410054	2.70831
CTCATCGCAGCACACC-1_1	Collecting duct principal	0.222642	0.477706	0.191737	0.134521	0.160837	1.18744
CTCATCGTCGTGTCAA-1_1	Collecting duct principal	0.206476	0.484798	0.130039	0.144661	0.232515	1.19849
CTCATGCAGTGGACTG-1_1	Collecting duct principal	0.340878	0.608827	0.22753	0.238393	0.409518	1.82515
CTCCAACTCCACATAG-1_1	Collecting duct principal	0.518536	0.622025	0.775744	0.695584	0.430033	3.04192
CTCCAACTCCCATAAG-1_1	Collecting duct principal	0.216468	0.506066	0.166716	0.145081	0.235285	1.26962
CTCCATGGTTAGAAAC-1_1	Collecting duct principal	0.340407	0.469958	0.356631	0.33834	0.240932	1.74627
CTCCCAAAGGCTTAAA-1_1	Collecting duct principal	0.23423	0.508157	0.151713	0.149624	0.227604	1.27133
CTCCCAAGTGGTCTAT-1_1	Collecting duct principal	0.280004	0.421737	0.282968	0.208045	0.176073	1.36883
CTCCCTCAGCTCGGCT-1_1	Collecting duct principal	0.45188	0.556191	0.430452	0.378001	0.342693	2.15922
CTCCCTCTCTGAGTCA-1_1	Collecting duct principal	0.384172	0.521595	0.391814	0.342958	0.289746	1.93028
CTCCGATAGGTTAAAC-1_1	Collecting duct principal	0.358698	0.520533	0.296983	0.284256	0.276949	1.73742
CTCCTCCTCATTCATC-1_1	Collecting duct principal	0.312577	0.472399	0.527111	0.386486	0.19846	1.89703
CTCGAGGCAGACAAAT-1_1	Collecting duct principal	0.416037	0.560899	0.380305	0.322892	0.387462	2.0676
CTCTCAGAGCTTTGTG-1_1	Collecting duct principal	0.348369	0.451599	0.353602	0.284675	0.229764	1.66801
CTCTCAGAGTCGAGGT-1_1	Collecting duct principal	0.326314	0.502547	0.301153	0.254341	0.248771	1.63313
CTCTCAGTCGAACGCC-1_1	Collecting duct principal	0.157773	0.455908	0.0930425	0.110358	0.265281	1.08236
CTCTCGACAACTCCCT-1_1	Collecting duct principal	0.399883	0.515455	0.369547	0.310044	0.311985	1.90691
CTCTCGACAGTGTACT-1_1	Collecting duct principal	0.559593	0.548743	0.507263	0.488813	0.447391	2.5518
CTCTGGTCAGCCGTTG-1_1	Collecting duct principal	0.349767	0.475009	0.33146	0.333308	0.258065	1.74761
CTCTGGTCATGAGAAT-1_1	Collecting duct principal	0.361212	0.496524	0.395909	0.327442	0.232863	1.81395
CTCTGGTTCTCAGTCC-1_1	Collecting duct principal	0.308303	0.483419	0.349222	0.278894	0.184186	1.60402
CTGAATGCACCCTAAA-1_1	Collecting duct principal	0.229281	0.48523	0.109628	0.123463	0.322741	1.27034
CTGAATGGTATCATGC-1_1	Collecting duct principal	0.308564	0.570864	0.236516	0.183031	0.286858	1.58583
CTGAGCGAGTGTACCT-1_1	Collecting duct principal	0.249384	0.424101	0.247055	0.173659	0.123777	1.21798
CTGAGCGTCCTTCACG-1_1	Collecting duct principal	0.130053	0.438977	0.102733	0.0600484	0.112979	0.84479
CTGAGGCAGAAATGGG-1_1	Collecting duct principal	0.308741	0.464278	0.343984	0.304223	0.203451	1.62468
CTGCAGGAGCATCCCG-1_1	Collecting duct principal	0.257354	0.477786	0.18658	0.190984	0.165221	1.27792
CTGCATCAGTCAGAGC-1_1	Collecting duct principal	0.395058	0.5571	0.343743	0.291766	0.377316	1.96498
CTGCCATAGGTGATAT-1_1	Collecting duct principal	0.379455	0.468646	0.357066	0.32882	0.290898	1.82488
CTGCCTACACACGGTC-1_1	Collecting duct principal	0.419931	0.485137	0.408582	0.365088	0.318778	1.99752
CTGCCTAGTGGTCCCA-1_1	Collecting duct principal	0.340796	0.505024	0.380923	0.315826	0.227723	1.77029
CTGCGAGTCAGCGTCG-1_1	Collecting duct principal	0.258321	0.529106	0.183178	0.171028	0.275449	1.41708
CTGCTCAAGAGTTGAT-1_1	Collecting duct principal	0.271642	0.535642	0.16808	0.188629	0.300484	1.46448
CTGCTCACAATGGCCC-1_1	Collecting duct principal	0.32163	0.595389	0.2065	0.216089	0.410125	1.74973
CTGCTCACATTGCAAC-1_1	Collecting duct principal	0.335668	0.497513	0.462789	0.336789	0.230965	1.86372
CTGCTCATCTTGGTGA-1_1	Collecting duct principal	0.416976	0.50885	0.447232	0.403206	0.334735	2.111
CTGGCAGAGAACAGGA-1_1	Collecting duct principal	0.568627	0.596615	0.595831	0.595545	0.463042	2.81966
CTGGCAGCACAGTGTT-1_1	Collecting duct principal	0.400804	0.546113	0.33992	0.30417	0.305113	1.89612
CTGGCAGGTACTGGGA-1_1	Collecting duct principal	0.2729	0.510221	0.223884	0.194228	0.200354	1.40159
CTGGCAGGTCCGATCG-1_1	Collecting duct principal	0.390888	0.509303	0.368556	0.353487	0.318779	1.94101
CTGGCAGGTCTACAAC-1_1	Collecting duct principal	0.233835	0.488467	0.120053	0.111207	0.274167	1.22773
CTGGTCTGTAGAATGT-1_1	Collecting duct principal	0.469682	0.597447	0.543371	0.536753	0.397907	2.54516
CTGTACCAGCACCTGC-1_1	Collecting duct principal	0.25833	0.488716	0.233816	0.193728	0.191441	1.36603
CTGTAGAGTCACGACC-1_1	Collecting duct principal	0.110163	0.394612	0.0495658	0.0748421	0.202533	0.831715
CTGTAGAGTCCTTAAG-1_1	Collecting duct principal	0.205916	0.442317	0.169915	0.138396	0.099818	1.05636
CTGTATTTCATTGGTG-1_1	Collecting duct principal	0.387057	0.498711	0.396656	0.351356	0.297944	1.93173
CTGTGAAGTAGTGATA-1_1	Collecting duct principal	0.336458	0.545427	0.235159	0.194889	0.283942	1.59588
CTGTGGGCAACTGTGT-1_1	Collecting duct principal	0.255594	0.449142	0.242725	0.177404	0.157517	1.28238
CTGTGGGGTACTCGAT-1_1	Collecting duct principal	0.226597	0.475688	0.160689	0.141506	0.157975	1.16245
CTTACCGCAGATCCTA-1_1	Collecting duct principal	0.191696	0.47439	0.145095	0.104808	0.161973	1.07796
CTTAGGAGTATGGTAA-1_1	Collecting duct principal	0.625218	0.638812	0.609318	0.605399	0.565203	3.04395
CTTCAATAGTTTCTTC-1_1	Collecting duct principal	0.256573	0.505077	0.20822	0.215163	0.220607	1.40564
CTTCCGAAGGTAGTCG-1_1	Collecting duct principal	0.16547	0.432934	0.0818401	0.0855483	0.190852	0.956645
CTTCCGACAGACCAGA-1_1	Collecting duct principal	0.271271	0.450421	0.393404	0.317029	0.136378	1.5685
CTTCCTTAGCCTGGAA-1_1	Collecting duct principal	0.355658	0.459614	0.415867	0.364698	0.223421	1.81926
CTTCGGTCATCCGAGC-1_1	Collecting duct principal	0.21596	0.471193	0.181378	0.165721	0.144706	1.17896
CTTCTCTCAACACGTT-1_1	Collecting duct principal	0.424485	0.552699	0.520645	0.448212	0.340434	2.28647
CTTCTCTGTCTGTAGT-1_1	Collecting duct principal	0.311036	0.525301	0.219008	0.25857	0.254294	1.56821
CTTGAGAGTTGGCCTG-1_1	Collecting duct principal	0.371767	0.567265	0.31865	0.279249	0.332624	1.86956
CTTGATTTCACTTATC-1_1	Collecting duct principal	0.276648	0.435175	0.277903	0.17927	0.148144	1.31714
CTTTCAACAGAGAGGG-1_1	Collecting duct principal	0.318921	0.446086	0.309977	0.234636	0.219106	1.52873
CTTTCAATCCCATGGG-1_1	Collecting duct principal	0.1807	0.470131	0.124419	0.0990658	0.18243	1.05675
CTTTCGGAGCAACTCT-1_1	Collecting duct principal	0.181737	0.474103	0.13495	0.123973	0.176298	1.09106
CTTTCGGCATAGAAAC-1_1	Collecting duct principal	0.289413	0.417715	0.308337	0.262376	0.18149	1.45933
CTTTCGGGTAGTCGGA-1_1	Collecting duct principal	0.105271	0.392391	0.0545485	0.068219	0.113454	0.733885
GAAACCTAGTGAGTGC-1_1	Collecting duct principal	0.434288	0.509902	0.495139	0.447392	0.353923	2.24064
GAAACCTCAATCGCAT-1_1	Collecting duct principal	0.18323	0.426472	0.0868754	0.104557	0.143982	0.945116
GAAACCTGTGACATCT-1_1	Collecting duct principal	0.373284	0.628008	0.207714	0.200045	0.554289	1.96334
GAACGTTTCAACTGAC-1_1	Collecting duct principal	0.152767	0.380612	0.0438438	0.0353478	0.132951	0.745521
GAAGAATCAGTTTCGA-1_1	Collecting duct principal	0.286014	0.489336	0.260254	0.187151	0.18743	1.41018
GAAGCGAAGCGAGAAA-1_1	Collecting duct principal	0.249423	0.487731	0.207415	0.179871	0.18486	1.3093
GAAGCGAAGCTCCACG-1_1	Collecting duct principal	0.252308	0.51456	0.188136	0.202918	0.223848	1.38177
GAAGTAACAGCCTTCT-1_1	Collecting duct principal	0.517575	0.598083	0.622406	0.595795	0.433533	2.76739
GAAGTAAGTATGAGCG-1_1	Collecting duct principal	0.30964	0.454819	0.294216	0.233144	0.206055	1.49787
GAAGTAATCTATACGG-1_1	Collecting duct principal	0.541776	0.563456	0.580765	0.551536	0.464205	2.70174
GAATCACCACTATCGA-1_1	Collecting duct principal	0.193805	0.474743	0.119379	0.124879	0.233132	1.14594
GACATCAGTCATAGTC-1_1	Collecting duct principal	0.165203	0.387943	0.183546	0.119198	0.0460772	0.901967
GACCAATCAGACATCT-1_1	Collecting duct principal	0.260537	0.521781	0.219423	0.184529	0.231833	1.4181
GACCCAGGTAGTGATA-1_1	Collecting duct principal	0.2939	0.481511	0.264543	0.202966	0.196848	1.43977
GACCCTTCAAGAGGCT-1_1	Collecting duct principal	0.430054	0.544339	0.37992	0.343447	0.372858	2.07062
GACCCTTTCATTTCGT-1_1	Collecting duct principal	0.0984439	0.385183	0.0491707	0.0442576	0.113552	0.690608
GACCTTCGTGTCCGTG-1_1	Collecting duct principal	0.306096	0.518878	0.239836	0.203802	0.23469	1.5033
GACCTTCTCGGAAGGT-1_1	Collecting duct principal	0.216984	0.481335	0.207273	0.147774	0.169132	1.2225
GACGCTGGTCGGAACA-1_1	Collecting duct principal	0.364778	0.440236	0.379875	0.29	0.225372	1.70026
GACTATGCAGACCATT-1_1	Collecting duct principal	0.315504	0.488866	0.296001	0.273567	0.239186	1.61312
GACTATGCAGTAGAAT-1_1	Collecting duct principal	0.490797	0.566589	0.421475	0.40904	0.436165	2.32407
GACTATGTCTCAACGA-1_1	Collecting duct principal	0.193921	0.430601	0.0868836	0.0673477	0.156846	0.935599
GACTGATAGCTTAAGA-1_1	Collecting duct principal	0.281728	0.448267	0.360214	0.268341	0.147923	1.50647
GACTGATTCTACACAG-1_1	Collecting duct principal	0.551865	0.600463	0.764052	0.664192	0.450458	3.03103
GACTTCCGTCAGCTTA-1_1	Collecting duct principal	0.242966	0.492352	0.213214	0.170062	0.172378	1.29097
GAGAGGTAGTCTCTGA-1_1	Collecting duct principal	0.438055	0.54859	0.40566	0.369977	0.362897	2.12518
GAGGCAACATCGGATT-1_1	Collecting duct principal	0.328068	0.434932	0.318658	0.267472	0.214484	1.56361
GAGGCCTGTCTTTCTA-1_1	Collecting duct principal	0.304342	0.460802	0.294477	0.238583	0.230493	1.5287
GAGGGTAAGGACGGAG-1_1	Collecting duct principal	0.452306	0.553065	0.400668	0.364332	0.409187	2.17956
GAGGGTACATTGGCAT-1_1	Collecting duct principal	0.286483	0.513002	0.260897	0.208022	0.205126	1.47353
GAGTCTACACTGTTCC-1_1	Collecting duct principal	0.232479	0.479637	0.150403	0.124123	0.174992	1.16163
GAGTGTTCAAGCTCTA-1_1	Collecting duct principal	0.23716	0.504059	0.146223	0.152108	0.255201	1.29475
GAGTGTTTCAGCTGTA-1_1	Collecting duct principal	0.297648	0.436604	0.299487	0.234849	0.195119	1.46371
GAGTTGTCATCACGGC-1_1	Collecting duct principal	0.100894	0.397439	0.0547646	0.0654423	0.162976	0.781516
GAGTTGTTCCCATTCG-1_1	Collecting duct principal	0.303226	0.452089	0.319556	0.234328	0.197907	1.50711
GAGTTTGAGCAAATCA-1_1	Collecting duct principal	0.232299	0.509712	0.146556	0.149018	0.259	1.29659
GATCACACAAATGGAT-1_1	Collecting duct principal	0.537228	0.607692	0.550975	0.484822	0.437479	2.6182
GATCCCTGTGGACTAG-1_1	Collecting duct principal	0.405096	0.560926	0.33383	0.331938	0.350532	1.98232
GATCCCTTCGAAGAAT-1_1	Collecting duct principal	0.321542	0.51164	0.259804	0.219094	0.246321	1.5584
GATCGTAGTCGTACAT-1_1	Collecting duct principal	0.507002	0.611238	0.496761	0.424725	0.426884	2.46661
GATGAGGTCTACACAG-1_1	Collecting duct principal	0.353117	0.499317	0.311864	0.246593	0.245013	1.65591
GATGATCTCTCAGTCC-1_1	Collecting duct principal	0.369286	0.528147	0.416249	0.33817	0.24742	1.89927
GATGCTAAGGTCATAA-1_1	Collecting duct principal	0.259145	0.451606	0.41395	0.317103	0.156511	1.59832
GATGCTAGTCTGTCCT-1_1	Collecting duct principal	0.347046	0.519281	0.317289	0.27241	0.276626	1.73265
GATGGAGCAGTGTGCC-1_1	Collecting duct principal	0.182953	0.470754	0.129591	0.0864662	0.160579	1.03034
GATGGAGCATCCTTGC-1_1	Collecting duct principal	0.254512	0.47104	0.232784	0.205371	0.166646	1.33035
GATGGAGGTCATCCGG-1_1	Collecting duct principal	0.549406	0.605321	0.485112	0.490257	0.524575	2.65467
GATGGAGGTGTCCCTT-1_1	Collecting duct principal	0.452436	0.575785	0.494888	0.42572	0.36878	2.31761
GATGGAGGTTGCATTG-1_1	Collecting duct principal	0.211306	0.488041	0.171295	0.142148	0.179752	1.19254
GATGTTGAGCTCTATG-1_1	Collecting duct principal	0.127028	0.394762	0.049576	0.065777	0.235296	0.872439
GATGTTGCATAGCACT-1_1	Collecting duct principal	0.182512	0.45144	0.0928621	0.0883642	0.23237	1.04755
GATGTTGTCGGATAAA-1_1	Collecting duct principal	0.279448	0.483443	0.228329	0.216748	0.18655	1.39452
GATTCGAAGTTGGACG-1_1	Collecting duct principal	0.295775	0.446902	0.304927	0.25393	0.189629	1.49116
GATTCGATCCTCGATC-1_1	Collecting duct principal	0.280898	0.476441	0.243194	0.213035	0.183237	1.3968
GATTCTTGTGCCTAAT-1_1	Collecting duct principal	0.300712	0.512226	0.249696	0.271194	0.238833	1.57266
GATTGGTCAAATCAGA-1_1	Collecting duct principal	0.432571	0.556088	0.423722	0.362931	0.320655	2.09597
GATTGGTCACGCAGTC-1_1	Collecting duct principal	0.217401	0.450967	0.201282	0.154504	0.139231	1.16338
GATTGGTTCCCGAAAT-1_1	Collecting duct principal	0.237361	0.462853	0.212046	0.177103	0.15247	1.24183
GCAACATGTTAATCGC-1_1	Collecting duct principal	0.394259	0.509789	0.347953	0.321725	0.301488	1.87521
GCACGGTAGTGGCAGT-1_1	Collecting duct principal	0.271183	0.458678	0.292104	0.244088	0.140005	1.40606
GCACGGTCAAGACCGA-1_1	Collecting duct principal	0.091291	0.395235	0.0547136	0.0390842	0.117826	0.69815
GCACGTGCAAATAAGC-1_1	Collecting duct principal	0.283804	0.5002	0.255178	0.209336	0.207709	1.45623
GCACGTGGTTGCTCGG-1_1	Collecting duct principal	0.114786	0.387933	0.0492575	0.0589133	0.136315	0.747205
GCACGTGTCTCTTCAA-1_1	Collecting duct principal	0.495879	0.580037	0.450812	0.430806	0.422895	2.38043
GCACTAATCATGTCTT-1_1	Collecting duct principal	0.285023	0.4915	0.249352	0.204825	0.202346	1.43305
GCAGCCACATACAGGG-1_1	Collecting duct principal	0.301582	0.531037	0.204077	0.21357	0.250751	1.50102
GCAGCCAGTCGCACGT-1_1	Collecting duct principal	0.280342	0.471576	0.269653	0.225715	0.197037	1.44432
GCAGCTGCAGCTACAT-1_1	Collecting duct principal	0.324472	0.504648	0.301611	0.288436	0.246842	1.66601
GCATCGGTCAACTGAC-1_1	Collecting duct principal	0.294836	0.496967	0.264392	0.204527	0.231201	1.49192
GCATCGGTCCTGGGAC-1_1	Collecting duct principal	0.199374	0.441488	0.159566	0.129759	0.111134	1.04132
GCATCTCAGTTGGAGC-1_1	Collecting duct principal	0.109871	0.377143	0.0436952	0.0366284	0.1068	0.674137
GCATGATGTACCGGCT-1_1	Collecting duct principal	0.471916	0.530741	0.439655	0.364655	0.372766	2.17973
GCCAACGCACATAACC-1_1	Collecting duct principal	0.506124	0.595326	0.573696	0.534326	0.398928	2.6084
GCCAGTGAGCGAGTAC-1_1	Collecting duct principal	0.253798	0.521685	0.157285	0.206731	0.283407	1.4229
GCCATGGCATGAGGGT-1_1	Collecting duct principal	0.190373	0.432402	0.190501	0.136083	0.0969412	1.0463
GCCATGGGTCCGTACG-1_1	Collecting duct principal	0.232777	0.478775	0.176225	0.161592	0.169974	1.21934
GCCATTCGTCCTCATC-1_1	Collecting duct principal	0.205664	0.484152	0.135386	0.152691	0.186776	1.16467
GCCCAGAGTCCCTCAT-1_1	Collecting duct principal	0.569241	0.64375	0.693028	0.636543	0.461373	3.00393
GCCCGAAGTTTGAAAG-1_1	Collecting duct principal	0.246335	0.488533	0.176371	0.173699	0.17504	1.25998
GCCCGAATCTGTCTCG-1_1	Collecting duct principal	0.168747	0.421811	0.0660393	0.0914519	0.28193	1.02998
GCCGATGTCTATCGCC-1_1	Collecting duct principal	0.331002	0.50266	0.503908	0.390389	0.216548	1.94451
GCCGTGAAGTAGTCAA-1_1	Collecting duct principal	0.293784	0.540057	0.219629	0.194414	0.278242	1.52613
GCCGTGACAAGTTGGG-1_1	Collecting duct principal	0.319444	0.566793	0.261992	0.223161	0.308709	1.6801
GCCGTGAGTGTTCATG-1_1	Collecting duct principal	0.327536	0.530491	0.265885	0.240263	0.26038	1.62456
GCCTGTTAGTCTTGGT-1_1	Collecting duct principal	0.152615	0.433307	0.0973055	0.0859716	0.108249	0.877448
GCCTGTTTCTTAGCCC-1_1	Collecting duct principal	0.171894	0.431263	0.0766169	0.0909998	0.215444	0.986218
GCGGAAACAATAGGGC-1_1	Collecting duct principal	0.236431	0.505164	0.182537	0.144949	0.207917	1.277
GCGGATCAGACTGAGC-1_1	Collecting duct principal	0.391559	0.53745	0.317881	0.273453	0.304278	1.82462
GCGTGCACAAAGACGC-1_1	Collecting duct principal	0.198253	0.434782	0.195544	0.151133	0.111216	1.09093
GCTACCTCACACGGAA-1_1	Collecting duct principal	0.255564	0.438025	0.346607	0.271825	0.147193	1.45921
GCTACCTCACCAGCGT-1_1	Collecting duct principal	0.374402	0.592786	0.247291	0.278329	0.364456	1.85726
GCTACCTCAGAACTCT-1_1	Collecting duct principal	0.27159	0.483233	0.238838	0.179699	0.184661	1.35802
GCTACCTCAGATCACT-1_1	Collecting duct principal	0.21713	0.491596	0.130471	0.106104	0.244885	1.19019
GCTACCTCAGCACGAA-1_1	Collecting duct principal	0.296137	0.467568	0.299977	0.250559	0.192074	1.50631
GCTCAAAGTACCCACG-1_1	Collecting duct principal	0.371083	0.518289	0.332872	0.302741	0.281953	1.80694
GCTCAAAGTCAAACGG-1_1	Collecting duct principal	0.325208	0.52831	0.266252	0.228112	0.242445	1.59033
GCTGAATCATTCATCT-1_1	Collecting duct principal	0.186075	0.466329	0.129468	0.124136	0.162418	1.06843
GCTGCAGTCGAAGGAC-1_1	Collecting duct principal	0.304625	0.424138	0.34761	0.283308	0.188335	1.54802
GCTTGGGCAGCCCAGT-1_1	Collecting duct principal	0.531018	0.627515	0.569994	0.536969	0.420079	2.68558
GCTTTCGGTAGCGCCT-1_1	Collecting duct principal	0.236422	0.480376	0.19665	0.181561	0.181519	1.27653
GGAACCCAGCTAGAGC-1_1	Collecting duct principal	0.656304	0.836363	0.457921	0.489694	0.80101	3.24129
GGAAGTGAGGTAAACT-1_1	Collecting duct principal	0.299277	0.531134	0.214474	0.213952	0.256538	1.51537
GGAAGTGTCAAACGTC-1_1	Collecting duct principal	0.316237	0.415405	0.344229	0.284759	0.215681	1.57631
GGAATCTAGGATTACA-1_1	Collecting duct principal	0.143677	0.43994	0.0872999	0.0984423	0.182973	0.952332
GGACGTCCACAAACGG-1_1	Collecting duct principal	0.323262	0.449502	0.329891	0.295941	0.209117	1.60771
GGACGTCGTGGACTGA-1_1	Collecting duct principal	0.242021	0.486642	0.176516	0.186573	0.178901	1.27065
GGAGAACAGCCAAGCA-1_1	Collecting duct principal	0.226764	0.486136	0.187333	0.163065	0.159973	1.22327
GGAGAACCAGAGTGTG-1_1	Collecting duct principal	0.255302	0.456341	0.409665	0.290228	0.136607	1.54814
GGAGATGAGTCATCCA-1_1	Collecting duct principal	0.350089	0.486339	0.331947	0.293932	0.264764	1.72707
GGAGCAAAGAATCGTA-1_1	Collecting duct principal	0.25053	0.501009	0.177159	0.16739	0.21868	1.31477
GGAGCAACAGAACTTC-1_1	Collecting duct principal	0.195036	0.430764	0.0715337	0.0930773	0.298328	1.08874
GGAGCAAGTCACTACA-1_1	Collecting duct principal	0.306117	0.549622	0.225231	0.219386	0.254507	1.55486
GGAGCAAGTCCGGATC-1_1	Collecting duct principal	0.386407	0.540623	0.317512	0.310401	0.326556	1.8815
GGATCTATCAGACAAA-1_1	Collecting duct principal	0.300521	0.442926	0.313644	0.246691	0.16905	1.47283
GGCAGTCCAGGATTCT-1_1	Collecting duct principal	0.302351	0.486842	0.26994	0.246358	0.204383	1.50987
GGCAGTCCATCGTCCT-1_1	Collecting duct principal	0.273703	0.515395	0.223667	0.177349	0.245533	1.43565
GGCGTCACATAGGCGA-1_1	Collecting duct principal	0.420049	0.56326	0.370587	0.339424	0.366274	2.05959
GGCGTCAGTAGACAGC-1_1	Collecting duct principal	0.12583	0.386372	0.0491801	0.0447164	0.131466	0.737565
GGCGTCATCAATCCAG-1_1	Collecting duct principal	0.220049	0.488117	0.14574	0.136373	0.201909	1.19219
GGCTGTGAGTGCTCGC-1_1	Collecting duct principal	0.221617	0.456684	0.0982014	0.0753112	0.226288	1.0781
GGCTTTCAGTCTAACC-1_1	Collecting duct principal	0.272329	0.456903	0.278775	0.217513	0.138878	1.3644
GGGAAGTAGATCGGTG-1_1	Collecting duct principal	0.116543	0.395774	0.0547176	0.0619413	0.144072	0.773049
GGGAAGTTCTTGGGCG-1_1	Collecting duct principal	0.390833	0.578672	0.283031	0.287899	0.333158	1.87359
GGGACAAGTAGGTAGC-1_1	Collecting duct principal	0.313997	0.456444	0.344806	0.27108	0.198131	1.58446
GGGACAAGTGCACAAG-1_1	Collecting duct principal	0.326232	0.528284	0.270909	0.22234	0.27541	1.62318
GGGACCTAGAGAACCC-1_1	Collecting duct principal	0.319511	0.431932	0.324431	0.24013	0.189247	1.50525
GGGAGATAGATGGCAC-1_1	Collecting duct principal	0.182339	0.455741	0.098189	0.103625	0.214327	1.05422
GGGAGTATCCTACTGC-1_1	Collecting duct principal	0.468128	0.541652	0.421246	0.375553	0.364473	2.17105
GGGATCCCAAGACGGT-1_1	Collecting duct principal	0.452582	0.561662	0.492981	0.44963	0.373175	2.33003
GGGATCCGTCGATTCA-1_1	Collecting duct principal	0.353856	0.58663	0.226616	0.240752	0.364067	1.77192
GGGCCATGTCGCTTGG-1_1	Collecting duct principal	0.442338	0.508523	0.404417	0.353092	0.368074	2.07644
GGGCGTTAGCCTGGAA-1_1	Collecting duct principal	0.277165	0.492312	0.228517	0.186409	0.199216	1.38362
GGGCGTTAGTCAGCGA-1_1	Collecting duct principal	0.302561	0.529962	0.219335	0.239036	0.259426	1.55032
GGGCTACGTGGTTCTA-1_1	Collecting duct principal	0.488821	0.586143	0.427637	0.399563	0.460402	2.36257
GGGCTACTCCAATCTT-1_1	Collecting duct principal	0.349001	0.48293	0.361869	0.29846	0.249821	1.74208
GGGTAGAAGGTGCTGA-1_1	Collecting duct principal	0.137966	0.398454	0.0599385	0.0654148	0.127198	0.788971
GGGTAGATCACACGAT-1_1	Collecting duct principal	0.129749	0.427298	0.0867174	0.0856757	0.138136	0.867575
GGGTATTAGCTTTGTG-1_1	Collecting duct principal	0.297408	0.525657	0.224708	0.175802	0.230578	1.45415
GGGTCACAGATACTGA-1_1	Collecting duct principal	0.275898	0.49441	0.213204	0.168198	0.182325	1.33403
GGGTCACTCAGGAGAC-1_1	Collecting duct principal	0.418578	0.518648	0.393462	0.350541	0.318013	1.99924
GGTAACTGTACTCCGG-1_1	Collecting duct principal	0.233984	0.533801	0.142314	0.146601	0.397441	1.45414
GGTAATCCATGGGTTT-1_1	Collecting duct principal	0.246398	0.480226	0.104297	0.100971	0.344321	1.27621
GGTAATCTCCTGTAAG-1_1	Collecting duct principal	0.388678	0.512805	0.392596	0.323543	0.288273	1.90589
GGTAGAGTCATTTGGG-1_1	Collecting duct principal	0.323867	0.461511	0.299945	0.223661	0.221357	1.53034
GGTCACGAGACATAAC-1_1	Collecting duct principal	0.315085	0.453224	0.304661	0.250281	0.193915	1.51717
GGTCACGAGCATTTCG-1_1	Collecting duct principal	0.250822	0.511813	0.20855	0.198081	0.207725	1.37699
GGTCACGCAAAGAACT-1_1	Collecting duct principal	0.426147	0.505187	0.476642	0.424701	0.317692	2.15037
GGTCACGCAATAACGA-1_1	Collecting duct principal	0.170781	0.438578	0.0922889	0.0645776	0.164035	0.930261
GGTGGCTGTCCAGCAC-1_1	Collecting duct principal	0.313595	0.531717	0.193579	0.208038	0.265866	1.5128
GGTGTCGAGGAATTAC-1_1	Collecting duct principal	0.171344	0.465563	0.0934484	0.122994	0.332544	1.18589
GGTGTCGAGGAGATAG-1_1	Collecting duct principal	0.559447	0.603144	0.527848	0.499091	0.465584	2.65511
GGTGTCGCAAACTCGT-1_1	Collecting duct principal	0.147076	0.448826	0.103033	0.0770367	0.151611	0.927582
GGTGTTATCCACAAGT-1_1	Collecting duct principal	0.290243	0.541126	0.214737	0.174494	0.274034	1.49463
GGTGTTATCGCAACAT-1_1	Collecting duct principal	0.182701	0.451526	0.108402	0.0887816	0.149071	0.980481
GGTTCTCAGTATAGGT-1_1	Collecting duct principal	0.242851	0.504262	0.19265	0.197467	0.20443	1.34166
GGTTCTCGTCGATTTG-1_1	Collecting duct principal	0.404452	0.50298	0.433423	0.414455	0.329707	2.08502
GTAACACAGCATTGTC-1_1	Collecting duct principal	0.210324	0.480126	0.181699	0.133261	0.158589	1.164
GTAACCACACCGTCGA-1_1	Collecting duct principal	0.277545	0.419657	0.317875	0.239011	0.169688	1.42378
GTAACCAGTCTTGCTC-1_1	Collecting duct principal	0.200244	0.473494	0.11943	0.0807465	0.21022	1.08413
GTAACCATCACGACTA-1_1	Collecting duct principal	0.293803	0.526709	0.214166	0.224317	0.236507	1.4955
GTAAGTCTCCAGTTCC-1_1	Collecting duct principal	0.305199	0.461262	0.349732	0.316562	0.215856	1.64861
GTAATCGCAATAGTAG-1_1	Collecting duct principal	0.244593	0.506283	0.187698	0.1597	0.196437	1.29471
GTAATCGTCAAGCCAT-1_1	Collecting duct principal	0.195693	0.483855	0.114611	0.110791	0.287132	1.19208
GTACAACCAAGAATGT-1_1	Collecting duct principal	0.312012	0.475332	0.480158	0.369406	0.202874	1.83978
GTACAACTCGGAAGGT-1_1	Collecting duct principal	0.257342	0.490311	0.202482	0.160059	0.181054	1.29125
GTACAGTAGCGTTACT-1_1	Collecting duct principal	0.198073	0.439853	0.0821273	0.0767625	0.239375	1.03619
GTACAGTGTTTCTATC-1_1	Collecting duct principal	0.313921	0.433194	0.343882	0.286799	0.207843	1.58564
GTAGAAAAGCAGCCCT-1_1	Collecting duct principal	0.351153	0.520676	0.307116	0.265458	0.279431	1.72383
GTAGAAATCCACTAGA-1_1	Collecting duct principal	0.13088	0.431516	0.092087	0.0578206	0.121736	0.834039
GTAGAGGAGCGGTATG-1_1	Collecting duct principal	0.285051	0.461681	0.399143	0.312562	0.153973	1.61241
GTAGAGGAGGCCACCT-1_1	Collecting duct principal	0.316438	0.431779	0.338691	0.274115	0.191822	1.55284
GTAGATCCACGCGTGT-1_1	Collecting duct principal	0.160418	0.434985	0.081924	0.0706008	0.198031	0.94596
GTAGCTAAGGTCATTC-1_1	Collecting duct principal	0.23965	0.49696	0.187349	0.138917	0.177903	1.24078
GTATTGGGTTTGGAGG-1_1	Collecting duct principal	0.174499	0.463875	0.12948	0.0886665	0.145001	1.00152
GTATTTCTCATGAAAG-1_1	Collecting duct principal	0.261206	0.483912	0.238642	0.199663	0.193271	1.37669
GTATTTCTCGTCAACA-1_1	Collecting duct principal	0.625981	0.701733	0.704013	0.666032	0.552826	3.25058
GTCAAACAGACGAAGA-1_1	Collecting duct principal	0.213413	0.492515	0.166483	0.144943	0.192385	1.20974
GTCAAACGTAACTGCT-1_1	Collecting duct principal	0.234844	0.481288	0.207776	0.167936	0.155374	1.24722
GTCAGCGGTTCGGGTC-1_1	Collecting duct principal	0.261686	0.445154	0.312793	0.231882	0.140032	1.39155
GTCATGAAGTCATGCT-1_1	Collecting duct principal	0.196426	0.446745	0.165122	0.137261	0.107275	1.05283
GTCCCATTCTTAGTTC-1_1	Collecting duct principal	0.479674	0.559221	0.653476	0.578173	0.393849	2.66439
GTCCTCAAGGTCGTAG-1_1	Collecting duct principal	0.434382	0.516757	0.389274	0.348198	0.362073	2.05068
GTCGAATAGTCCGCGT-1_1	Collecting duct principal	0.207649	0.473577	0.181445	0.151033	0.133982	1.14769
GTCGTAAGTGAGATCG-1_1	Collecting duct principal	0.242635	0.517789	0.1778	0.141226	0.224449	1.3039
GTCGTAATCAAGTGGG-1_1	Collecting duct principal	0.0719664	0.368632	0.0382345	0.0486962	0.0936254	0.621155
GTCTACCCATACAGGG-1_1	Collecting duct principal	0.184509	0.472239	0.114216	0.0970533	0.226763	1.09478
GTCTGTCCAGTTGCGC-1_1	Collecting duct principal	0.315343	0.454716	0.383288	0.295325	0.190822	1.63949
GTCTTTACACGTGAGA-1_1	Collecting duct principal	0.303111	0.435195	0.308949	0.25691	0.190091	1.49426
GTCTTTACATCTCGTC-1_1	Collecting duct principal	0.269693	0.487598	0.237839	0.179295	0.199203	1.37363
GTCTTTAGTCTTCTAT-1_1	Collecting duct principal	0.196587	0.473201	0.155276	0.14806	0.164089	1.13721
GTCTTTATCCTCGATC-1_1	Collecting duct principal	0.141838	0.403832	0.0601737	0.0776115	0.161671	0.845126
GTGACGCCAAAGCTAA-1_1	Collecting duct principal	0.260938	0.503416	0.161859	0.143261	0.218867	1.28834
GTGACGCCAATTCACG-1_1	Collecting duct principal	0.366824	0.57444	0.308654	0.331414	0.331833	1.91317
GTGAGGAAGCGACAGT-1_1	Collecting duct principal	0.199046	0.473637	0.134846	0.117791	0.168426	1.09375
GTGAGTTAGCCACCGT-1_1	Collecting duct principal	0.222864	0.490421	0.16128	0.143285	0.186694	1.20454
GTGATGTAGGAGCTGT-1_1	Collecting duct principal	0.456777	0.588194	0.484861	0.418446	0.361045	2.30932
GTGATGTAGGTCGCCT-1_1	Collecting duct principal	0.404452	0.504065	0.39343	0.368795	0.334724	2.00547
GTGATGTCATTGAGCT-1_1	Collecting duct principal	0.278178	0.475272	0.248615	0.197053	0.186878	1.386
GTGATGTGTATCCCTC-1_1	Collecting duct principal	0.570019	0.618013	0.519232	0.504599	0.494263	2.70613
GTGCAGCGTTCTCTAT-1_1	Collecting duct principal	0.298925	0.458954	0.294989	0.243896	0.201482	1.49825
GTGCAGCTCATACGAC-1_1	Collecting duct principal	0.491818	0.597387	0.549095	0.475725	0.408732	2.52276
GTGTTCCCAATGGCAG-1_1	Collecting duct principal	0.304777	0.470298	0.274474	0.230862	0.201521	1.48193
GTTACCCCATTCTTCA-1_1	Collecting duct principal	0.496521	0.533531	0.489966	0.440679	0.427423	2.38812
GTTACGAGTATTAAGG-1_1	Collecting duct principal	0.474664	0.549056	0.508702	0.477051	0.370808	2.38028
GTTAGTGTCGGTCAGC-1_1	Collecting duct principal	0.236066	0.487698	0.192186	0.142538	0.172333	1.23082
GTTCCGTAGAAACTGT-1_1	Collecting duct principal	0.570621	0.666234	0.563656	0.540852	0.514877	2.85624
GTTCGCTAGACTTGTC-1_1	Collecting duct principal	0.445603	0.555918	0.385729	0.359092	0.366424	2.11277
GTTCGCTCAAGACAAT-1_1	Collecting duct principal	0.477725	0.600034	0.558619	0.441631	0.41464	2.49265
GTTCGCTGTCATCGCG-1_1	Collecting duct principal	0.184549	0.47136	0.124552	0.10844	0.184291	1.07319
GTTCGCTTCCGATCGG-1_1	Collecting duct principal	0.167209	0.43694	0.0923211	0.0502484	0.117381	0.8641
GTTCGCTTCTATTCGT-1_1	Collecting duct principal	0.232588	0.4975	0.187326	0.152435	0.190686	1.26054
GTTCGCTTCTCCAATT-1_1	Collecting duct principal	0.529257	0.602285	0.459229	0.474129	0.491983	2.55688
GTTGCGGGTTCTCCTG-1_1	Collecting duct principal	0.322928	0.461661	0.324836	0.262941	0.20674	1.5791
GTTGCTCGTCCATACA-1_1	Collecting duct principal	0.118799	0.374029	0.0384606	0.0661279	0.147755	0.745172
GTTGTAGTCGTAACCA-1_1	Collecting duct principal	0.277825	0.605691	0.201631	0.220868	0.473424	1.77944
GTTGTGAAGACCTCCG-1_1	Collecting duct principal	0.18443	0.465334	0.108819	0.122051	0.219608	1.10024
GTTTACTGTAGTACGG-1_1	Collecting duct principal	0.233272	0.504042	0.172076	0.177183	0.209862	1.29644
GTTTGGAAGTCTCCTC-1_1	Collecting duct principal	0.267903	0.451886	0.278174	0.207891	0.150694	1.35655
TAACCAGAGTCGGCCT-1_1	Collecting duct principal	0.299907	0.426146	0.299493	0.245235	0.191457	1.46224
TAACCAGTCTGTACAG-1_1	Collecting duct principal	0.285403	0.499094	0.239003	0.218166	0.21197	1.45364
TAACTTCAGCGCCCAT-1_1	Collecting duct principal	0.492174	0.601835	0.668272	0.628222	0.441272	2.83177
TAACTTCTCTAGAACC-1_1	Collecting duct principal	0.28036	0.546007	0.189009	0.188793	0.306761	1.51093
TAAGCACGTGAGCAGT-1_1	Collecting duct principal	0.1663	0.448486	0.11322	0.111625	0.137507	0.977138
TAAGCCAAGCTCACTA-1_1	Collecting duct principal	0.458613	0.530924	0.431382	0.420154	0.396287	2.23736
TAAGTCGGTCGTTATG-1_1	Collecting duct principal	0.163112	0.425813	0.0815056	0.0983877	0.149341	0.918159
TAATCTCAGTCCTGCG-1_1	Collecting duct principal	0.464678	0.516884	0.474084	0.418775	0.375431	2.24985
TAATCTCTCATGGGAG-1_1	Collecting duct principal	0.333564	0.502068	0.286067	0.243891	0.238761	1.60435
TAATTCCAGTCTGGTT-1_1	Collecting duct principal	0.303494	0.443479	0.395821	0.276192	0.19677	1.61576
TACACCCAGCTCTTCC-1_1	Collecting duct principal	0.272268	0.498515	0.244246	0.223663	0.213222	1.45191
TACACCCGTCTGTCAA-1_1	Collecting duct principal	0.248338	0.470035	0.201836	0.193246	0.160754	1.27421
TACAGGTAGTATTCCG-1_1	Collecting duct principal	0.476421	0.522078	0.523223	0.489771	0.421195	2.43269
TACAGGTCACCTCTGT-1_1	Collecting duct principal	0.233537	0.433444	0.391472	0.236559	0.0897281	1.38474
TACCCGTCAATTCACG-1_1	Collecting duct principal	0.275457	0.458218	0.263515	0.19526	0.17797	1.37042
TACCCGTTCGTCGACG-1_1	Collecting duct principal	0.24514	0.481458	0.217789	0.160009	0.167705	1.2721
TACCGGGTCTCGAACA-1_1	Collecting duct principal	0.276536	0.531943	0.208912	0.176146	0.262456	1.45599
TACCTCGTCAACCCGG-1_1	Collecting duct principal	0.366942	0.481918	0.410486	0.309396	0.232286	1.80103
TACGGTACAAACACCT-1_1	Collecting duct principal	0.531142	0.569493	0.468671	0.463745	0.486799	2.51985
TACGGTACATTAGGCT-1_1	Collecting duct principal	0.19928	0.442673	0.180213	0.133461	0.105047	1.06067
TACGGTAGTTGCATGT-1_1	Collecting duct principal	0.15688	0.438208	0.0820647	0.0906255	0.217134	0.984912
TACGTCCCATCTTAGG-1_1	Collecting duct principal	0.31465	0.509892	0.270146	0.241104	0.232112	1.5679
TACGTCCTCCTACACC-1_1	Collecting duct principal	0.584963	0.6266	0.650321	0.594998	0.475112	2.93199
TACTTACGTGCCCAGT-1_1	Collecting duct principal	0.196754	0.475662	0.129792	0.11174	0.180829	1.09478
TACTTACTCATCTCTA-1_1	Collecting duct principal	0.305299	0.501159	0.244326	0.251864	0.212423	1.51507
TACTTACTCGGTGAAG-1_1	Collecting duct principal	0.231093	0.477856	0.109281	0.096571	0.28844	1.20324
TACTTCAAGTTGAAAC-1_1	Collecting duct principal	0.33168	0.486349	0.398122	0.29969	0.224047	1.73989
TACTTCACATGGGATG-1_1	Collecting duct principal	0.397505	0.587785	0.319398	0.31517	0.362484	1.98234
TACTTGTGTATCCTTT-1_1	Collecting duct principal	0.197544	0.464921	0.103579	0.12562	0.239967	1.13163
TAGACCAAGGGTCACA-1_1	Collecting duct principal	0.0882937	0.373127	0.0384129	0.0501281	0.128985	0.678947
TAGACCACATACCATG-1_1	Collecting duct principal	0.456744	0.546313	0.395135	0.366923	0.389354	2.15447
TAGACCAGTTAGGCTT-1_1	Collecting duct principal	0.401266	0.534084	0.343742	0.304064	0.302411	1.88557
TAGACTGTCCGATGTA-1_1	Collecting duct principal	0.296715	0.518415	0.244874	0.198091	0.229524	1.48762
TAGAGTCAGCTGCCAC-1_1	Collecting duct principal	0.275888	0.43099	0.307908	0.254216	0.151141	1.42014
TAGAGTCAGGGTCACA-1_1	Collecting duct principal	0.206512	0.499364	0.146231	0.148138	0.222463	1.22271
TAGAGTCCATGGTGGA-1_1	Collecting duct principal	0.197757	0.497536	0.130655	0.141588	0.28136	1.2489
TAGATCGAGGGATCGT-1_1	Collecting duct principal	0.175423	0.435601	0.0921982	0.0799904	0.136664	0.919877
TAGCACATCGAGCCTG-1_1	Collecting duct principal	0.321	0.513158	0.280739	0.259106	0.243959	1.61796
TAGGAGGAGTACAGCG-1_1	Collecting duct principal	0.116683	0.408603	0.0706195	0.0641064	0.122192	0.782203
TAGGGTTTCATGGATC-1_1	Collecting duct principal	0.440569	0.595449	0.356292	0.324365	0.382483	2.09916
TAGGTACTCGTGGGAA-1_1	Collecting duct principal	0.367055	0.549572	0.313255	0.282168	0.319672	1.83172
TAGGTACTCTGAGAGG-1_1	Collecting duct principal	0.295344	0.47441	0.253875	0.195389	0.1863	1.40532
TAGGTTGCAAATCGTC-1_1	Collecting duct principal	0.368979	0.501891	0.443896	0.36776	0.249599	1.93212
TAGTGCAGTTCGGCCA-1_1	Collecting duct principal	0.276214	0.461595	0.258658	0.196905	0.177794	1.37116
TATCCTAAGGCACAAC-1_1	Collecting duct principal	0.315206	0.484541	0.29062	0.245775	0.20737	1.54351
TATCCTAGTACTGACT-1_1	Collecting duct principal	0.28008	0.501175	0.228683	0.200906	0.208772	1.41962
TATCGCCTCAATCTTC-1_1	Collecting duct principal	0.484471	0.585727	0.548231	0.484389	0.401045	2.50386
TATCTGTCACCGCTAG-1_1	Collecting duct principal	0.193842	0.468214	0.113996	0.132566	0.20931	1.11793
TATGTTCTCCCTCATG-1_1	Collecting duct principal	0.334619	0.492192	0.295174	0.272686	0.252874	1.64755
TATTCCAAGGATTTAG-1_1	Collecting duct principal	0.380841	0.444261	0.390137	0.330819	0.275927	1.82199
TATTCCAGTTAAACAG-1_1	Collecting duct principal	0.248487	0.521662	0.172755	0.142997	0.245529	1.33143
TATTGGGTCCGTGCGA-1_1	Collecting duct principal	0.225554	0.481641	0.176141	0.177981	0.16892	1.23024
TCAAGACAGCAGCGAT-1_1	Collecting duct principal	0.490982	0.578412	0.753732	0.665091	0.407925	2.89614
TCAAGACGTTGTGCAT-1_1	Collecting duct principal	0.351263	0.44793	0.330211	0.309165	0.247501	1.68607
TCAAGCAAGGCCACTC-1_1	Collecting duct principal	0.241544	0.484668	0.145579	0.134513	0.193173	1.19948
TCAATCTAGGAAGTAG-1_1	Collecting duct principal	0.197964	0.466868	0.15014	0.107684	0.1401	1.06276
TCAATTCAGTACGTCT-1_1	Collecting duct principal	0.0921027	0.388369	0.0492904	0.059892	0.130582	0.720236
TCAATTCCACTGAGTT-1_1	Collecting duct principal	0.21786	0.44831	0.180311	0.158151	0.123624	1.12826
TCACAAGCATGGGATG-1_1	Collecting duct principal	0.286312	0.507108	0.141111	0.167826	0.283944	1.3863
TCACATTGTTGTCCCT-1_1	Collecting duct principal	0.31507	0.423679	0.318965	0.262605	0.214197	1.53452
TCACGGGCACTAGAGG-1_1	Collecting duct principal	0.226688	0.508227	0.17209	0.137546	0.216776	1.26133
TCACTCGAGCATGATA-1_1	Collecting duct principal	0.316772	0.49683	0.365374	0.264059	0.204304	1.64734
TCACTCGAGGGTAATT-1_1	Collecting duct principal	0.167778	0.44578	0.138996	0.0880756	0.0932751	0.933904
TCAGCAACAGGTCAAG-1_1	Collecting duct principal	0.330953	0.489775	0.446507	0.349924	0.219998	1.83716
TCAGCCTCATCGATAC-1_1	Collecting duct principal	0.248751	0.502857	0.18757	0.159875	0.210118	1.30917
TCAGGGCTCGTCGACG-1_1	Collecting duct principal	0.315267	0.45721	0.339514	0.271198	0.200343	1.58353
TCAGGGCTCTCAGAAC-1_1	Collecting duct principal	0.206652	0.482157	0.119741	0.126713	0.236307	1.17157
TCAGGTAAGACGGTCA-1_1	Collecting duct principal	0.159181	0.463622	0.118996	0.104252	0.175261	1.02131
TCAGGTAAGAGCACTG-1_1	Collecting duct principal	0.159461	0.434469	0.0922162	0.0629276	0.144143	0.893217
TCAGGTAAGCGACTGA-1_1	Collecting duct principal	0.432431	0.591467	0.340254	0.373695	0.387695	2.12554
TCAGTGAAGGCGTTAG-1_1	Collecting duct principal	0.208528	0.462474	0.180848	0.128495	0.127844	1.10819
TCAGTGAAGGCTAACG-1_1	Collecting duct principal	0.174803	0.435558	0.0870404	0.0883302	0.172533	0.958265
TCATACTTCGTAACCA-1_1	Collecting duct principal	0.330865	0.46848	0.340114	0.282156	0.200477	1.62209
TCATATCCAGATCACT-1_1	Collecting duct principal	0.475114	0.588258	0.474821	0.433309	0.353336	2.32484
TCATATCTCTCGTCAC-1_1	Collecting duct principal	0.354768	0.456674	0.341463	0.289327	0.249104	1.69134
TCATCATAGGTTGTTC-1_1	Collecting duct principal	0.369268	0.60605	0.191407	0.221255	0.524586	1.91257
TCATCATGTTCTCAGA-1_1	Collecting duct principal	0.637651	0.675297	0.678271	0.649102	0.544811	3.18513
TCATCCGGTGCCTAAT-1_1	Collecting duct principal	0.293113	0.471616	0.333995	0.264786	0.168713	1.53222
TCATCCGTCGAAGTGG-1_1	Collecting duct principal	0.533012	0.556554	0.478016	0.477138	0.495833	2.54055
TCATCCGTCGTAACAC-1_1	Collecting duct principal	0.421077	0.573138	0.355144	0.33692	0.380066	2.06634
TCATGGACACAAAGCG-1_1	Collecting duct principal	0.22242	0.42203	0.236328	0.175373	0.116746	1.1729
TCATGGACACTGGCGT-1_1	Collecting duct principal	0.304421	0.452921	0.28886	0.280552	0.208197	1.53495
TCATGTTAGCGGCTCT-1_1	Collecting duct principal	0.358847	0.546659	0.302824	0.244767	0.302447	1.75554
TCATGTTGTACTCCGG-1_1	Collecting duct principal	0.331838	0.48013	0.311218	0.251353	0.249605	1.62414
TCATGTTGTCATTCCC-1_1	Collecting duct principal	0.243973	0.448017	0.253043	0.165093	0.124624	1.23475
TCATTACCAAGACGAC-1_1	Collecting duct principal	0.416885	0.495765	0.383895	0.334155	0.318278	1.94898
TCATTACGTGCCGAAA-1_1	Collecting duct principal	0.383422	0.604352	0.252947	0.237152	0.385402	1.86328
TCATTACGTGTGGACA-1_1	Collecting duct principal	0.323654	0.478332	0.279666	0.249717	0.219685	1.55105
TCATTCAGTACGTGTT-1_1	Collecting duct principal	0.0638651	0.363538	0.0329006	0.0469895	0.106427	0.61372
TCATTGTAGGGCCTCT-1_1	Collecting duct principal	0.282518	0.448626	0.342811	0.256589	0.149447	1.47999
TCCACCACATGTGGCC-1_1	Collecting duct principal	0.168602	0.466925	0.108888	0.127689	0.218432	1.09054
TCCACCAGTGTTACAC-1_1	Collecting duct principal	0.28281	0.446136	0.303898	0.23819	0.167462	1.4385
TCCACGTGTGCGAGTA-1_1	Collecting duct principal	0.292669	0.455808	0.391213	0.32082	0.179869	1.64038
TCCAGAAAGGTTCATC-1_1	Collecting duct principal	0.40019	0.624019	0.207561	0.236898	0.535848	2.00452
TCCATGCGTGCGGTAA-1_1	Collecting duct principal	0.238078	0.505996	0.171989	0.164758	0.227186	1.30801
TCCATGCTCTAGACCA-1_1	Collecting duct principal	0.381823	0.529246	0.368668	0.335073	0.307086	1.9219
TCCCACAGTTTGAACC-1_1	Collecting duct principal	0.293353	0.506486	0.228947	0.22217	0.219912	1.47087
TCCCAGTAGAGTGTGC-1_1	Collecting duct principal	0.359063	0.554134	0.292422	0.267912	0.312678	1.78621
TCCCAGTCAGGTCAAG-1_1	Collecting duct principal	0.350864	0.464937	0.346476	0.324521	0.254642	1.74144
TCCCAGTGTGTACGCC-1_1	Collecting duct principal	0.328883	0.475801	0.341248	0.271459	0.225487	1.64288
TCCCAGTTCGAACCTA-1_1	Collecting duct principal	0.223736	0.498751	0.171948	0.168154	0.208164	1.27075
TCCCATGTCAAACGTC-1_1	Collecting duct principal	0.217127	0.490181	0.176941	0.176862	0.167353	1.22846
TCCGGGACAGCAAGAC-1_1	Collecting duct principal	0.192112	0.495272	0.130507	0.14985	0.252967	1.22071
TCCGGGATCCATAGGT-1_1	Collecting duct principal	0.278995	0.459907	0.268361	0.238955	0.188461	1.43468
TCCTCGACAGTTGTCA-1_1	Collecting duct principal	0.232527	0.503955	0.1513	0.134489	0.240631	1.2629
TCCTGCACACATGTTG-1_1	Collecting duct principal	0.19124	0.472289	0.129564	0.136856	0.171902	1.10185
TCCTGCATCTTCGGAA-1_1	Collecting duct principal	0.291936	0.424581	0.293214	0.226665	0.177229	1.41363
TCCTTCTTCGTTCGCT-1_1	Collecting duct principal	0.360446	0.501192	0.317684	0.267466	0.249559	1.69635
TCCTTTCGTTCGAAGG-1_1	Collecting duct principal	0.426448	0.487102	0.41867	0.36225	0.325991	2.02046
TCGAACATCGAACCAT-1_1	Collecting duct principal	0.227332	0.460186	0.2165	0.17365	0.151826	1.22949
TCGAAGTCAATACGCT-1_1	Collecting duct principal	0.26897	0.449522	0.313406	0.242446	0.17462	1.44896
TCGAAGTCAGGTCAGA-1_1	Collecting duct principal	0.162245	0.458208	0.108579	0.119533	0.176371	1.02494
TCGACCTCATGTCGTA-1_1	Collecting duct principal	0.479519	0.532159	0.471056	0.434626	0.407847	2.32521
TCGATTTGTAAGTCAA-1_1	Collecting duct principal	0.331819	0.565447	0.287984	0.311654	0.321542	1.81845
TCGCAGGCACCAGACC-1_1	Collecting duct principal	0.167364	0.444315	0.133825	0.0937039	0.0913868	0.930595
TCGCTCATCAAAGCCT-1_1	Collecting duct principal	0.187215	0.45677	0.113623	0.111905	0.165936	1.03545
TCGGGACAGCACTAGG-1_1	Collecting duct principal	0.281394	0.428896	0.272965	0.207026	0.176508	1.36679
TCGGGACGTAGCGTTT-1_1	Collecting duct principal	0.581398	0.653382	0.682098	0.600045	0.510011	3.02693
TCGGGACTCGCAACAT-1_1	Collecting duct principal	0.299089	0.502534	0.260127	0.248098	0.219787	1.52963
TCGGGTGGTCGCCTAG-1_1	Collecting duct principal	0.302509	0.497433	0.264805	0.226634	0.225771	1.51715
TCGGGTGGTGACACAG-1_1	Collecting duct principal	0.620506	0.709976	0.7258	0.693435	0.583388	3.33311
TCGTCCATCAGGCGAA-1_1	Collecting duct principal	0.214322	0.457672	0.139336	0.128041	0.123395	1.06277
TCGTGCTAGTGTACAA-1_1	Collecting duct principal	0.27532	0.499714	0.19271	0.166113	0.200407	1.33426
TCGTGCTTCCAAGCAT-1_1	Collecting duct principal	0.193966	0.440472	0.185609	0.140712	0.0892438	1.05
TCTAACTAGCCGTTAT-1_1	Collecting duct principal	0.298168	0.399194	0.33356	0.309395	0.205002	1.54532
TCTACATCATAACAGA-1_1	Collecting duct principal	0.325299	0.449022	0.325142	0.289507	0.223282	1.61225
TCTACATTCTTGGATG-1_1	Collecting duct principal	0.334735	0.435358	0.383412	0.335471	0.21994	1.70892
TCTACCGCAATGCAGG-1_1	Collecting duct principal	0.133433	0.391975	0.0494391	0.0508493	0.18727	0.812967
TCTACCGGTAGTCACT-1_1	Collecting duct principal	0.32767	0.481774	0.317311	0.304619	0.200181	1.63156
TCTACCGGTATTGACC-1_1	Collecting duct principal	0.298198	0.441032	0.34345	0.266438	0.186448	1.53557
TCTATACCACTGTGTA-1_1	Collecting duct principal	0.283044	0.456847	0.306889	0.239409	0.138837	1.42503
TCTATACTCCGATCGG-1_1	Collecting duct principal	0.340623	0.584885	0.257386	0.268017	0.343675	1.79459
TCTCACGGTCTGTGTA-1_1	Collecting duct principal	0.167525	0.465613	0.134517	0.104304	0.148771	1.02073
TCTCAGCCACCTGCTT-1_1	Collecting duct principal	0.193085	0.478012	0.150509	0.14208	0.161876	1.12556
TCTCAGCCATCATGAC-1_1	Collecting duct principal	0.51504	0.592965	0.593795	0.515732	0.401374	2.61891
TCTCCGAAGCCAGACA-1_1	Collecting duct principal	0.382282	0.613069	0.268911	0.282793	0.395304	1.94236
TCTCTGGGTGGCCACT-1_1	Collecting duct principal	0.241653	0.487708	0.166485	0.136715	0.173849	1.20641
TCTGCCACAATAGGAT-1_1	Collecting duct principal	0.366067	0.549386	0.287082	0.287155	0.283239	1.77293
TCTGGCTAGAGTCGAC-1_1	Collecting duct principal	0.343566	0.521748	0.306654	0.263687	0.275419	1.71107
TCTGGCTCAAAGCTAA-1_1	Collecting duct principal	0.374892	0.560506	0.318129	0.285167	0.328328	1.86702
TCTGTCGCAGAAATCA-1_1	Collecting duct principal	0.469253	0.59238	0.483947	0.450749	0.384568	2.3809
TCTTAGTCACCACTGG-1_1	Collecting duct principal	0.33813	0.44579	0.368674	0.330735	0.193428	1.67676
TCTTAGTGTAGTCGGA-1_1	Collecting duct principal	0.207132	0.454469	0.191265	0.139839	0.115218	1.10792
TCTTCCTGTCGGAAAC-1_1	Collecting duct principal	0.32446	0.492565	0.326708	0.296573	0.22965	1.66996
TCTTGCGAGATGACCG-1_1	Collecting duct principal	0.199882	0.463279	0.124155	0.0978118	0.171608	1.05674
TCTTGCGAGTACGAGC-1_1	Collecting duct principal	0.469262	0.536591	0.528185	0.512843	0.3686	2.41548
TCTTTGACAATGAAAC-1_1	Collecting duct principal	0.129971	0.407281	0.0603038	0.0608897	0.196639	0.855084
TGAACGTTCTTGGCTC-1_1	Collecting duct principal	0.254944	0.495332	0.228447	0.152695	0.20147	1.33289
TGAATGCCAGGCTCTG-1_1	Collecting duct principal	0.251381	0.409259	0.281705	0.207067	0.151434	1.30085
TGACCCTAGAAATCCA-1_1	Collecting duct principal	0.321596	0.467578	0.350079	0.306265	0.207031	1.65255
TGAGACTTCCTCTCTT-1_1	Collecting duct principal	0.262179	0.508856	0.223691	0.200785	0.222229	1.41774
TGAGCGCAGTAACCTC-1_1	Collecting duct principal	0.30868	0.556987	0.251178	0.270345	0.295259	1.68245
TGAGGAGTCGTTCAGA-1_1	Collecting duct principal	0.334467	0.465613	0.305014	0.237653	0.207707	1.55045
TGAGGTTCACTACAGT-1_1	Collecting duct principal	0.310704	0.546453	0.225134	0.182251	0.277534	1.54208
TGAGTCAAGCTAGAAT-1_1	Collecting duct principal	0.491882	0.6467	0.398521	0.412195	0.492276	2.44157
TGAGTCACAGGCGTTC-1_1	Collecting duct principal	0.278895	0.522997	0.218959	0.220114	0.239164	1.48013
TGATCAGCACAGCTGC-1_1	Collecting duct principal	0.401089	0.542427	0.413597	0.371268	0.317349	2.04573
TGATTCTAGGTTATAG-1_1	Collecting duct principal	0.263917	0.510135	0.208471	0.178594	0.219517	1.38063
TGATTCTCAATTTCTC-1_1	Collecting duct principal	0.264054	0.459297	0.264002	0.194771	0.166468	1.34859
TGATTTCCACCAACAT-1_1	Collecting duct principal	0.154344	0.402466	0.0550106	0.0684044	0.234882	0.915108
TGATTTCTCGTCAAAC-1_1	Collecting duct principal	0.638025	0.723008	0.712542	0.683261	0.574241	3.33108
TGCACGGTCTTCGGAA-1_1	Collecting duct principal	0.302992	0.465277	0.402417	0.356956	0.182167	1.70981
TGCAGATAGGAGTCTG-1_1	Collecting duct principal	0.327938	0.570165	0.22596	0.210694	0.326975	1.66173
TGCAGATTCTCATTAC-1_1	Collecting duct principal	0.338845	0.539468	0.281429	0.234913	0.295028	1.68968
TGCAGATTCTCTTGCG-1_1	Collecting duct principal	0.256567	0.498678	0.151373	0.163175	0.214121	1.28391
TGCAGGCCAGGAGGAG-1_1	Collecting duct principal	0.370873	0.465813	0.365797	0.300257	0.259129	1.76187
TGCAGGCCATGTGCTA-1_1	Collecting duct principal	0.150812	0.432229	0.0716124	0.112164	0.311246	1.07806
TGCAGTAGTCACCACG-1_1	Collecting duct principal	0.271037	0.521225	0.131562	0.14546	0.406624	1.47591
TGCAGTATCATTCGTT-1_1	Collecting duct principal	0.242279	0.510095	0.152057	0.123117	0.265136	1.29268
TGCATCCAGGCCACTC-1_1	Collecting duct principal	0.485383	0.523549	0.460923	0.451211	0.410644	2.33171
TGCATGAAGCAATTAG-1_1	Collecting duct principal	0.177077	0.455412	0.0929796	0.112403	0.26219	1.10006
TGCGACGAGGTGCATG-1_1	Collecting duct principal	0.269958	0.496314	0.192204	0.197206	0.204364	1.36005
TGCGATAAGCGCTGAA-1_1	Collecting duct principal	0.37594	0.541149	0.540763	0.460086	0.293051	2.21099
TGCGATACAACGACAG-1_1	Collecting duct principal	0.219194	0.449675	0.139201	0.0921004	0.116843	1.01701
TGCGATAGTCATTGCA-1_1	Collecting duct principal	0.241206	0.405643	0.250914	0.197918	0.128836	1.22452
TGCGGCAAGGTTAGTA-1_1	Collecting duct principal	0.15529	0.421428	0.0712059	0.0930192	0.176908	0.917851
TGCGGCACAGGTGTTT-1_1	Collecting duct principal	0.184178	0.467757	0.114072	0.0954092	0.197709	1.05913
TGCGGGTAGGGTTTCT-1_1	Collecting duct principal	0.209421	0.494786	0.166478	0.139569	0.189481	1.19974
TGCGGGTGTAGTACGG-1_1	Collecting duct principal	0.513365	0.589273	0.559969	0.542638	0.433746	2.63899
TGCTCCAAGTATGTAG-1_1	Collecting duct principal	0.199341	0.477889	0.135081	0.137925	0.16742	1.11766
TGCTCCATCTTGATTC-1_1	Collecting duct principal	0.145413	0.393101	0.0495133	0.0656687	0.208231	0.861927
TGCTCGTGTATTCTCT-1_1	Collecting duct principal	0.256822	0.484345	0.233275	0.182051	0.1894	1.34589
TGCTCGTTCCCAGTGG-1_1	Collecting duct principal	0.233096	0.465786	0.0985927	0.105392	0.253132	1.156
TGCTCGTTCGACGATT-1_1	Collecting duct principal	0.225259	0.47116	0.165446	0.170528	0.161605	1.194
TGCTTGCTCCACTGGG-1_1	Collecting duct principal	0.296128	0.468553	0.279599	0.24477	0.199165	1.48821
TGCTTGCTCGCACGAC-1_1	Collecting duct principal	0.158041	0.447384	0.0824764	0.0877777	0.295463	1.07114
TGCTTGCTCTGGGTCG-1_1	Collecting duct principal	0.159926	0.432545	0.0972885	0.0885895	0.109335	0.887683
TGGAGGACATAGCACT-1_1	Collecting duct principal	0.235184	0.4859	0.197224	0.151038	0.179893	1.24924
TGGAGGATCCCATACC-1_1	Collecting duct principal	0.338322	0.445976	0.320372	0.297127	0.226116	1.62791
TGGATCAAGCTGAAGC-1_1	Collecting duct principal	0.318651	0.475438	0.284349	0.243441	0.22693	1.54881
TGGATCAAGCTGTTAC-1_1	Collecting duct principal	0.191158	0.460882	0.186	0.156319	0.120709	1.11507
TGGATCAGTGAGGCAT-1_1	Collecting duct principal	0.288075	0.546449	0.204492	0.184027	0.285683	1.50873
TGGCGTGCATCGATGT-1_1	Collecting duct principal	0.245626	0.508091	0.192827	0.157598	0.209375	1.31352
TGGCGTGTCCAGTTCC-1_1	Collecting duct principal	0.191787	0.422547	0.0711588	0.0742068	0.203605	0.963304
TGGGAGAGTCTACATG-1_1	Collecting duct principal	0.433893	0.48887	0.413944	0.425035	0.370528	2.13227
TGGGAGAGTGCCTTCT-1_1	Collecting duct principal	0.250055	0.386625	0.261293	0.211891	0.122017	1.23188
TGGGAGATCCCGTTCA-1_1	Collecting duct principal	0.197724	0.475925	0.155664	0.140257	0.143642	1.11321
TGGGAGATCGCTAGCG-1_1	Collecting duct principal	0.113029	0.419453	0.112134	0.0808393	0.0594628	0.784919
TGGGATTAGTTAACAG-1_1	Collecting duct principal	0.306604	0.475265	0.294666	0.227701	0.228577	1.53281
TGGGATTGTACAGGTG-1_1	Collecting duct principal	0.31399	0.469442	0.299313	0.279553	0.234072	1.59637
TGGGCGTGTGGCTGAA-1_1	Collecting duct principal	0.247508	0.528807	0.198779	0.17824	0.23703	1.39036
TGGGCTGTCAAGCGTT-1_1	Collecting duct principal	0.145164	0.413181	0.0656551	0.0754612	0.189932	0.889393
TGGGTTAAGTATGACA-1_1	Collecting duct principal	0.279673	0.468313	0.232829	0.214628	0.168696	1.36414
TGGGTTACAGGCTTGC-1_1	Collecting duct principal	0.276718	0.52017	0.182987	0.159324	0.234089	1.37329
TGGGTTAGTCTTACAG-1_1	Collecting duct principal	0.197207	0.463975	0.139724	0.16382	0.141016	1.10574
TGGTACAGTTGGCTAT-1_1	Collecting duct principal	0.147511	0.42271	0.0814099	0.0558804	0.139052	0.846562
TGGTAGTAGCTGGTGA-1_1	Collecting duct principal	0.524804	0.567036	0.483528	0.471121	0.442457	2.48895
TGGTTAGCAACGGCCT-1_1	Collecting duct principal	0.369475	0.493797	0.367147	0.300442	0.251274	1.78213
TGTAACGGTAACACCT-1_1	Collecting duct principal	0.249147	0.530411	0.137086	0.163053	0.428178	1.50787
TGTAAGCCAAATCCCA-1_1	Collecting duct principal	0.251296	0.504528	0.151578	0.140877	0.224634	1.27291
TGTAGACGTTACGCCG-1_1	Collecting duct principal	0.172031	0.437696	0.0769583	0.0948866	0.269093	1.05066
TGTAGACTCCCTCTCC-1_1	Collecting duct principal	0.447986	0.523336	0.410136	0.36299	0.364941	2.10939
TGTCCACAGTATCCTG-1_1	Collecting duct principal	0.345426	0.582045	0.267266	0.261516	0.356571	1.81282
TGTCCACGTTGCATCA-1_1	Collecting duct principal	0.248995	0.509226	0.182653	0.172739	0.210087	1.3237
TGTCCACTCCAAGCAT-1_1	Collecting duct principal	0.20091	0.468107	0.149934	0.154568	0.151436	1.12495
TGTCCCAAGTCCCAAT-1_1	Collecting duct principal	0.173247	0.463586	0.134448	0.0915047	0.153142	1.01593
TGTCCCACAATACCTG-1_1	Collecting duct principal	0.219754	0.497736	0.130581	0.112789	0.266779	1.22764
TGTCCTGTCCAGCACG-1_1	Collecting duct principal	0.11558	0.404221	0.070424	0.0621854	0.0907124	0.743123
TGTGATGCACTAAACC-1_1	Collecting duct principal	0.373615	0.49122	0.433839	0.401781	0.25583	1.95629
TGTGGCGGTTGCCAAT-1_1	Collecting duct principal	0.35523	0.591464	0.257405	0.256172	0.367376	1.82765
TGTGTGATCTGCTTTA-1_1	Collecting duct principal	0.244246	0.469432	0.227413	0.190453	0.18877	1.32031
TGTTCTAGTCAATCTG-1_1	Collecting duct principal	0.222113	0.479537	0.135003	0.166669	0.194299	1.19762
TGTTCTAGTTCGTGCG-1_1	Collecting duct principal	0.262318	0.516264	0.208577	0.163744	0.226591	1.37749
TGTTGAGTCTTGGATG-1_1	Collecting duct principal	0.157652	0.457463	0.103396	0.107113	0.188657	1.01428
TGTTGGAAGCGCCTTG-1_1	Collecting duct principal	0.228919	0.466389	0.206931	0.167842	0.159568	1.22965
TGTTGGAAGTGGATAT-1_1	Collecting duct principal	0.386547	0.511453	0.363161	0.320682	0.33021	1.91205
TGTTGGACATCCGTTC-1_1	Collecting duct principal	0.524464	0.568547	0.468592	0.478717	0.466707	2.50703
TGTTTGTGTTTACCAG-1_1	Collecting duct principal	0.324548	0.496378	0.296237	0.265937	0.232438	1.61554
TTAATCCTCTCGTGGG-1_1	Collecting duct principal	0.314073	0.451949	0.299923	0.270412	0.200739	1.5371
TTACAGGAGCTAGAAT-1_1	Collecting duct principal	0.193945	0.433098	0.0818288	0.0860868	0.19648	0.991438
TTACCATCATGGTACT-1_1	Collecting duct principal	0.236236	0.488237	0.125075	0.14419	0.265348	1.25909
TTACGCCGTTGTGTAC-1_1	Collecting duct principal	0.224843	0.494843	0.181851	0.172513	0.191852	1.2659
TTACGTTCACTCAGAT-1_1	Collecting duct principal	0.205296	0.44567	0.0874869	0.0925901	0.234248	1.06529
TTACGTTCATGAGATA-1_1	Collecting duct principal	0.414198	0.51187	0.403017	0.365369	0.336506	2.03096
TTACGTTGTGGAATGC-1_1	Collecting duct principal	0.328232	0.512912	0.266031	0.225351	0.241293	1.57382
TTACTGTCACTTACAG-1_1	Collecting duct principal	0.181442	0.455701	0.103293	0.113712	0.17824	1.03239
TTACTGTCAGTGCCTG-1_1	Collecting duct principal	0.381196	0.481159	0.362997	0.3383	0.293514	1.85717
TTACTGTTCGTGCGAC-1_1	Collecting duct principal	0.417982	0.514556	0.389033	0.352681	0.342999	2.01725
TTAGGCATCTCGTCAC-1_1	Collecting duct principal	0.308999	0.473807	0.584597	0.454285	0.195758	2.01745
TTAGGGTCAAGTGTCT-1_1	Collecting duct principal	0.295046	0.458002	0.284674	0.223295	0.195151	1.45617
TTATTGCGTCGTTGCG-1_1	Collecting duct principal	0.0378406	0.328672	0.0109817	0.0187662	0.0660215	0.462282
TTATTGCTCACACCCT-1_1	Collecting duct principal	0.280597	0.438182	0.504237	0.368161	0.167489	1.75867
TTCAATCCAGGTTCCG-1_1	Collecting duct principal	0.226226	0.499764	0.130867	0.096391	0.269147	1.22239
TTCAATCCAGTAGGAC-1_1	Collecting duct principal	0.348314	0.549436	0.24052	0.236938	0.300534	1.67574
TTCACGCAGAAGTCCG-1_1	Collecting duct principal	0.260139	0.486456	0.217829	0.190588	0.185783	1.34079
TTCACGCTCGTGGGTC-1_1	Collecting duct principal	0.136391	0.425573	0.071294	0.110503	0.228155	0.971916
TTCAGGAAGTCATACC-1_1	Collecting duct principal	0.512717	0.540773	0.487034	0.462491	0.461979	2.46499
TTCAGGATCGTGGACC-1_1	Collecting duct principal	0.172298	0.454683	0.113478	0.0850517	0.165209	0.990719
TTCCAATAGGCATCAG-1_1	Collecting duct principal	0.264316	0.49119	0.238602	0.210997	0.204733	1.40984
TTCCAATGTGACTGTT-1_1	Collecting duct principal	0.202028	0.460273	0.108594	0.112773	0.183179	1.06685
TTCCAATTCTGCATAG-1_1	Collecting duct principal	0.305679	0.509769	0.255132	0.216862	0.224317	1.51176
TTCCACGGTGTCATGT-1_1	Collecting duct principal	0.282245	0.516264	0.141587	0.157775	0.315186	1.41306
TTCCACGTCGATACGT-1_1	Collecting duct principal	0.278041	0.452099	0.361729	0.306141	0.172964	1.57097
TTCCGGTCACACTTAG-1_1	Collecting duct principal	0.190662	0.449985	0.0979368	0.104976	0.176648	1.02021
TTCCGGTGTGAGATTA-1_1	Collecting duct principal	0.273359	0.468576	0.24782	0.22301	0.197475	1.41024
TTCCGGTTCTCGCTCA-1_1	Collecting duct principal	0.172015	0.437073	0.175287	0.135518	0.0720437	0.991938
TTCCTCTAGCAGCGAT-1_1	Collecting duct principal	0.258719	0.442883	0.292887	0.229921	0.165032	1.38944
TTCCTTCCAGTATACC-1_1	Collecting duct principal	0.342587	0.523236	0.36333	0.309617	0.24241	1.78118
TTCTCTCAGCGGCTCT-1_1	Collecting duct principal	0.29818	0.434749	0.324759	0.282534	0.214934	1.55516
TTCTCTCCATAATCCG-1_1	Collecting duct principal	0.588785	0.661123	0.492902	0.502938	0.574201	2.81995
TTCTCTCGTAGGAGGG-1_1	Collecting duct principal	0.218802	0.485164	0.135177	0.112611	0.215097	1.16685
TTCTCTCTCCATTGCC-1_1	Collecting duct principal	0.276296	0.558069	0.158635	0.20503	0.449427	1.64746
TTCTGTACAACTTCTT-1_1	Collecting duct principal	0.205086	0.441431	0.0923688	0.0891345	0.185743	1.01376
TTCTGTATCCATTGCC-1_1	Collecting duct principal	0.181795	0.465177	0.108807	0.113133	0.209018	1.07793
TTGAACGAGCTCGACC-1_1	Collecting duct principal	0.296064	0.543979	0.214998	0.207994	0.257842	1.52088
TTGACCCCAATAGTCC-1_1	Collecting duct principal	0.190148	0.46817	0.13464	0.13218	0.158127	1.08327
TTGACCCGTGCTAGCC-1_1	Collecting duct principal	0.281646	0.467721	0.259095	0.169664	0.184378	1.3625
TTGAGTGTCCGGTTCT-1_1	Collecting duct principal	0.174915	0.38255	0.0439172	0.0615563	0.169664	0.832603
TTGATGGAGAAATCCA-1_1	Collecting duct principal	0.370727	0.466615	0.391529	0.319851	0.248746	1.79747
TTGATGGAGTAGAGTT-1_1	Collecting duct principal	0.199028	0.469346	0.103831	0.130956	0.267731	1.17089
TTGATGGCAAGCCATT-1_1	Collecting duct principal	0.374861	0.612939	0.212191	0.222467	0.446181	1.86864
TTGATGGCACATGAAA-1_1	Collecting duct principal	0.373205	0.507108	0.377987	0.296063	0.260675	1.81504
TTGATGGCACTGTTCC-1_1	Collecting duct principal	0.517347	0.590322	0.613929	0.542048	0.415537	2.67918
TTGCATTGTCACCTTC-1_1	Collecting duct principal	0.440648	0.559088	0.532282	0.468312	0.34108	2.34141
TTGCCTGAGATGATTG-1_1	Collecting duct principal	0.252916	0.484345	0.197216	0.17947	0.171189	1.28514
TTGCTGCGTACTCCGG-1_1	Collecting duct principal	0.475017	0.565894	0.652058	0.552351	0.394954	2.64027
TTGGATGAGACCCGCT-1_1	Collecting duct principal	0.288534	0.411213	0.484073	0.421256	0.175179	1.78025
TTGGGATAGTTAGTGA-1_1	Collecting duct principal	0.110166	0.385872	0.0440885	0.0483756	0.212059	0.800561
TTGGGATGTATGAGCG-1_1	Collecting duct principal	0.30785	0.49162	0.284831	0.239131	0.246019	1.56945
TTGGGATTCGAGAGAC-1_1	Collecting duct principal	0.355537	0.479227	0.581	0.436197	0.256612	2.10857
TTGGGCGCAGTCGCAC-1_1	Collecting duct principal	0.397755	0.521695	0.369058	0.310386	0.323583	1.92248
TTGTGGATCACTGGGC-1_1	Collecting duct principal	0.154904	0.428969	0.0714632	0.0973384	0.267731	1.02041
TTGTGTTAGGGCAAGG-1_1	Collecting duct principal	0.402193	0.536285	0.403166	0.351967	0.308369	2.00198
TTGTTCATCGATACAC-1_1	Collecting duct principal	0.209464	0.492322	0.176951	0.156844	0.182377	1.21796
TTGTTTGAGGCTGTAG-1_1	Collecting duct principal	0.101022	0.403705	0.0652744	0.0545002	0.105662	0.730163
TTTACCACAGAGTCTT-1_1	Collecting duct principal	0.232561	0.410211	0.251171	0.189654	0.138158	1.22176
TTTACCACAGTGACCC-1_1	Collecting duct principal	0.21158	0.474929	0.181474	0.146347	0.157854	1.17218
TTTACGTAGAGTGGCT-1_1	Collecting duct principal	0.231315	0.47441	0.13489	0.122218	0.171129	1.13396
TTTACGTAGTGAGGCT-1_1	Collecting duct principal	0.229731	0.481415	0.186883	0.127621	0.157272	1.18292
TTTACGTTCATCGCTC-1_1	Collecting duct principal	0.39259	0.492542	0.362407	0.295099	0.305801	1.84844
TTTACTGGTTAATGAG-1_1	Collecting duct principal	0.278615	0.512955	0.234216	0.20946	0.205983	1.44123
TTTATGCTCTGCTCTG-1_1	Collecting duct principal	0.276287	0.454653	0.323456	0.264495	0.168141	1.48703
TTTCACAGTTTGCCGG-1_1	Collecting duct principal	0.253339	0.493095	0.192219	0.198971	0.186895	1.32452
TTTCACATCTGGTGCG-1_1	Collecting duct principal	0.485203	0.58048	0.407058	0.404435	0.416962	2.29414
TTTCATGAGTGGGAAA-1_1	Collecting duct principal	0.371852	0.565537	0.287813	0.263314	0.319401	1.80792
TTTCATGCAACCACGC-1_1	Collecting duct principal	0.42874	0.520719	0.573393	0.523218	0.320389	2.36646
TTTCGATAGTAACCGG-1_1	Collecting duct principal	0.0868315	0.39677	0.0598748	0.0518705	0.116221	0.711567
TTTCGATTCGCATTAG-1_1	Collecting duct principal	0.204904	0.486682	0.18713	0.166821	0.169384	1.21492
TTTGGTTCAGCATACT-1_1	Collecting duct principal	0.188765	0.455245	0.118628	0.101814	0.151585	1.01604
TTTGTTGCATCCTCAC-1_1	Collecting duct principal	0.211081	0.436091	0.0922174	0.107209	0.155705	1.0023
TTTGTTGCATCGATAC-1_1	Collecting duct principal	0.238817	0.479244	0.212428	0.206161	0.169791	1.30644
AAACGAAAGGTGAGCT-1_2	Collecting duct principal	0.534711	0.634188	0.618447	0.547051	0.471347	2.80574
AAACGAACATCCTCAC-1_2	Collecting duct principal	0.55465	0.620866	0.581524	0.506125	0.470709	2.73387
AAACGCTTCCCTTGTG-1_2	Collecting duct principal	0.480963	0.585021	0.594033	0.53175	0.384783	2.57655
AAAGAACTCGGATACT-1_2	Collecting duct principal	0.590998	0.613651	0.58769	0.554327	0.553603	2.90027
AAAGGGCCAGTGTATC-1_2	Collecting duct principal	0.647467	0.677637	0.754467	0.735411	0.566552	3.38153
AAAGGTACAGGTCTCG-1_2	Collecting duct principal	0.611167	0.658223	0.68999	0.652687	0.545072	3.15714
AAAGTCCAGAGTGTTA-1_2	Collecting duct principal	0.338881	0.593405	0.180719	0.162979	0.513188	1.78917
AAATGGAGTAGAATAC-1_2	Collecting duct principal	0.218559	0.476281	0.0990236	0.102229	0.38338	1.27947
AACAACCCATGGAGAC-1_2	Collecting duct principal	0.575187	0.678599	0.789099	0.708051	0.513354	3.26429
AACAACCTCGTCGACG-1_2	Collecting duct principal	0.579768	0.673988	0.556422	0.555286	0.512258	2.87772
AACAAGACACGGTGAA-1_2	Collecting duct principal	0.251335	0.525334	0.214124	0.166863	0.224225	1.38188
AACACACCAAGCCCAC-1_2	Collecting duct principal	0.567287	0.663264	0.639511	0.602757	0.478206	2.95102
AACGTCACACTTTAGG-1_2	Collecting duct principal	0.380695	0.584252	0.314186	0.314899	0.35503	1.94906
AAGAACATCAACGAGG-1_2	Collecting duct principal	0.570627	0.630725	0.573572	0.522538	0.501654	2.79912
AAGACAAGTCATAGTC-1_2	Collecting duct principal	0.642059	0.675736	0.831992	0.806979	0.588697	3.54546
AAGACTCAGGGTACGT-1_2	Collecting duct principal	0.137263	0.421351	0.0762758	0.0729749	0.165656	0.873521
AAGCGAGAGTATAGGT-1_2	Collecting duct principal	0.624637	0.702309	0.670798	0.660964	0.598804	3.25751
AAGCGAGCATGGGCAA-1_2	Collecting duct principal	0.718202	0.849848	0.504744	0.557864	0.824232	3.45489
AAGGAATAGGTTCAGG-1_2	Collecting duct principal	0.513699	0.547731	0.491901	0.468477	0.418532	2.44034
AAGGAATCAGGAGGTT-1_2	Collecting duct principal	0.367879	0.507788	0.489971	0.383935	0.26308	2.01265
AAGGTAAAGGTCACCC-1_2	Collecting duct principal	0.657811	0.708861	0.741069	0.702624	0.606059	3.41642
AAGTGAAAGCCGGATA-1_2	Collecting duct principal	0.224931	0.514663	0.151883	0.163987	0.284362	1.33983
AATCACGAGCTGGAGT-1_2	Collecting duct principal	0.604933	0.660574	0.580643	0.600081	0.524458	2.97069
AATCGACTCCCTTGTG-1_2	Collecting duct principal	0.532559	0.581479	0.566485	0.527501	0.491584	2.69961
AATGAAGAGTACCGGA-1_2	Collecting duct principal	0.261923	0.551241	0.148186	0.210682	0.486787	1.65882
AATTTCCAGGCCTAGA-1_2	Collecting duct principal	0.60323	0.691947	0.707266	0.66554	0.549035	3.21702
AATTTCCCATATCGGT-1_2	Collecting duct principal	0.635696	0.693762	0.641509	0.606264	0.560032	3.13726
ACACCAACAAGGCTTT-1_2	Collecting duct principal	0.489067	0.548707	0.707402	0.638615	0.402766	2.78656
ACACCAATCTCTTGCG-1_2	Collecting duct principal	0.353555	0.515748	0.31771	0.293279	0.267351	1.74764
ACACTGACAAGTTTGC-1_2	Collecting duct principal	0.285412	0.444388	0.328185	0.257608	0.179392	1.49499
ACAGAAACACTGTGAT-1_2	Collecting duct principal	0.241425	0.496258	0.120353	0.138336	0.317343	1.31372
ACAGCCGTCTGTCGCT-1_2	Collecting duct principal	0.604589	0.670735	0.707007	0.646993	0.526519	3.15584
ACAGGGAAGTGGAATT-1_2	Collecting duct principal	0.57288	0.616894	0.516083	0.491062	0.530421	2.72734
ACATCCCCATGCGTGC-1_2	Collecting duct principal	0.266808	0.426049	0.27258	0.201906	0.18001	1.34735
ACATTTCCAAGACTGG-1_2	Collecting duct principal	0.181776	0.438401	0.0820967	0.0832071	0.232977	1.01846
ACCACAAGTCTTTCTA-1_2	Collecting duct principal	0.290717	0.562527	0.174261	0.212886	0.40294	1.64333
ACCATTTTCTTTCCAA-1_2	Collecting duct principal	0.338258	0.442676	0.355714	0.294455	0.230523	1.66163
ACCCTCATCTGAGAGG-1_2	Collecting duct principal	0.575637	0.625957	0.56773	0.550401	0.494538	2.81426
ACCTGAAGTGAATGAT-1_2	Collecting duct principal	0.279816	0.529616	0.214511	0.177319	0.251698	1.45296
ACGGGTCAGTGATAGT-1_2	Collecting duct principal	0.168665	0.477986	0.104183	0.12872	0.328332	1.20789
ACGGGTCCATCCGGTG-1_2	Collecting duct principal	0.278564	0.431117	0.313237	0.252734	0.175571	1.45122
ACGGTCGTCCACGGGT-1_2	Collecting duct principal	0.19303	0.478082	0.104178	0.126305	0.321314	1.22291
ACGGTTAGTCCAATCA-1_2	Collecting duct principal	0.295891	0.479694	0.259586	0.205672	0.193333	1.43418
ACGGTTAGTTTGGAAA-1_2	Collecting duct principal	0.491672	0.544758	0.485769	0.42299	0.414741	2.35993
ACGTAACGTCCTGAAT-1_2	Collecting duct principal	0.646676	0.722199	0.704319	0.710254	0.592435	3.37588
ACGTCCTCAAAGCGTG-1_2	Collecting duct principal	0.62444	0.704949	0.616328	0.591406	0.572902	3.11002
ACGTCCTTCGTTAGTG-1_2	Collecting duct principal	0.255819	0.431926	0.247284	0.23636	0.14604	1.31743
ACTATGGAGGTGCCTC-1_2	Collecting duct principal	0.438018	0.556388	0.65155	0.546178	0.374324	2.56646
ACTATTCCACCCAACG-1_2	Collecting duct principal	0.24369	0.457576	0.217476	0.156272	0.141783	1.2168
ACTCCCACAACCCGCA-1_2	Collecting duct principal	0.595044	0.689643	0.673028	0.607047	0.528467	3.09323
ACTGATGGTCGTATGT-1_2	Collecting duct principal	0.270882	0.526476	0.214331	0.197258	0.232889	1.44184
ACTGCAATCGACCCAG-1_2	Collecting duct principal	0.542417	0.786351	0.373079	0.428725	0.725377	2.85595
ACTTTGTTCCGTGTGG-1_2	Collecting duct principal	0.270417	0.492026	0.208111	0.170495	0.195963	1.33701
AGAAATGTCATCACAG-1_2	Collecting duct principal	0.283786	0.427314	0.377013	0.350637	0.175886	1.61464
AGAACAAGTTTACCAG-1_2	Collecting duct principal	0.489635	0.587432	0.448024	0.423036	0.418745	2.36687
AGAAGCGAGATTAGAC-1_2	Collecting duct principal	0.569272	0.645431	0.611065	0.534463	0.461216	2.82145
AGAAGTAGTAGTCGGA-1_2	Collecting duct principal	0.267617	0.480406	0.218219	0.186822	0.168058	1.32112
AGACAGGGTATTCCTT-1_2	Collecting duct principal	0.621029	0.711105	0.650963	0.602303	0.544423	3.12982
AGACCCGAGACATGCG-1_2	Collecting duct principal	0.301861	0.451396	0.372555	0.327456	0.18576	1.63903
AGACTCACAACTCGAT-1_2	Collecting duct principal	0.149204	0.4024	0.0550215	0.0779089	0.219418	0.903952
AGACTCATCCCTTTGG-1_2	Collecting duct principal	0.313963	0.500083	0.264621	0.220307	0.217402	1.51638
AGAGAATCACAGCCAC-1_2	Collecting duct principal	0.478218	0.549076	0.489914	0.443107	0.415498	2.37581
AGATCGTCAAACCATC-1_2	Collecting duct principal	0.661098	0.713529	0.638412	0.646253	0.645141	3.30443
AGATGAACATCCGAAT-1_2	Collecting duct principal	0.403625	0.641969	0.300769	0.338032	0.436781	2.12118
AGATGAAGTCGAAGCA-1_2	Collecting duct principal	0.228907	0.467444	0.212007	0.169121	0.14755	1.22503
AGATGCTAGTTTGCTG-1_2	Collecting duct principal	0.263747	0.524552	0.147082	0.14629	0.334798	1.41647
AGCCAATTCTGAGGCC-1_2	Collecting duct principal	0.640858	0.694704	0.70314	0.64713	0.571386	3.25722
AGCGTATCAGCAGACA-1_2	Collecting duct principal	0.294751	0.441188	0.289093	0.242175	0.189215	1.45642
AGCGTCGTCAGCTTCC-1_2	Collecting duct principal	0.260248	0.513265	0.172103	0.147672	0.245526	1.33882
AGCTACACAGCTGAAG-1_2	Collecting duct principal	0.242796	0.533541	0.193725	0.213204	0.270622	1.45389
AGCTCAACAATCTCGA-1_2	Collecting duct principal	0.402354	0.47168	0.427318	0.407779	0.274708	1.98384
AGCTCAACACACGTGC-1_2	Collecting duct principal	0.228524	0.493388	0.130469	0.142651	0.262952	1.25798
AGCTTCCCACAAGCAG-1_2	Collecting duct principal	0.323387	0.590026	0.175488	0.205573	0.486339	1.78081
AGGAAATGTTTCACAG-1_2	Collecting duct principal	0.473874	0.573871	0.461507	0.439021	0.377974	2.32625
AGGAATAGTGGGTTGA-1_2	Collecting duct principal	0.508845	0.545947	0.468047	0.493073	0.430219	2.44613
AGGACGAAGAAACTCA-1_2	Collecting duct principal	0.365112	0.512569	0.401608	0.318806	0.259519	1.85761
AGGCTGCGTATCAAGA-1_2	Collecting duct principal	0.140063	0.424661	0.076442	0.059185	0.154122	0.854473
AGGGAGTAGGATGTTA-1_2	Collecting duct principal	0.455005	0.517593	0.512002	0.481242	0.348549	2.31439
AGGGAGTAGTTAGAAC-1_2	Collecting duct principal	0.598415	0.609966	0.768931	0.66754	0.489931	3.13478
AGGGCCTTCGTCAGAT-1_2	Collecting duct principal	0.331765	0.509229	0.3416	0.293282	0.227101	1.70298
AGGGTCCCAACACAAA-1_2	Collecting duct principal	0.273554	0.52301	0.213954	0.16794	0.239667	1.41812
AGGGTCCTCCGCAGTG-1_2	Collecting duct principal	0.211464	0.464058	0.180859	0.137587	0.129536	1.1235
AGGTCATAGCCTAACT-1_2	Collecting duct principal	0.197408	0.442197	0.18523	0.154465	0.108667	1.08797
AGGTCATAGTTGGCTT-1_2	Collecting duct principal	0.38475	0.601412	0.278709	0.286042	0.370778	1.92169
AGGTCATGTGTTCGTA-1_2	Collecting duct principal	0.646676	0.703844	0.817425	0.723597	0.590493	3.48204
AGGTCATGTTGCGAAG-1_2	Collecting duct principal	0.373734	0.521212	0.322799	0.293606	0.293918	1.80527
AGGTTACTCTGAGATC-1_2	Collecting duct principal	0.271487	0.500226	0.23377	0.233356	0.209918	1.44876
AGGTTGTAGCATCTTG-1_2	Collecting duct principal	0.616347	0.6924	0.691482	0.620772	0.551411	3.17241
AGTAACCAGGTTGGTG-1_2	Collecting duct principal	0.602145	0.616785	0.642508	0.606489	0.522647	2.99057
AGTACCACACATCCCT-1_2	Collecting duct principal	0.587158	0.650202	0.776179	0.739319	0.528545	3.2814
AGTACCACACATTCGA-1_2	Collecting duct principal	0.639627	0.679106	0.787547	0.742001	0.584905	3.43319
AGTCACAAGCCTGACC-1_2	Collecting duct principal	0.25495	0.524758	0.188683	0.198606	0.230529	1.39753
AGTCACACAACAAGTA-1_2	Collecting duct principal	0.295399	0.447614	0.278626	0.212126	0.175101	1.40887
AGTCATGTCAGCTGAT-1_2	Collecting duct principal	0.510985	0.629387	0.623757	0.574316	0.469054	2.8075
AGTGATCCATGGCCAC-1_2	Collecting duct principal	0.581255	0.653392	0.722969	0.682767	0.545634	3.18602
ATACCTTAGCCGATAG-1_2	Collecting duct principal	0.636262	0.708601	0.738034	0.690539	0.581433	3.35487
ATACTTCAGGTGGGTT-1_2	Collecting duct principal	0.174754	0.458285	0.139365	0.101727	0.124071	0.998203
ATACTTCCAGCTTTGA-1_2	Collecting duct principal	0.612304	0.69228	0.606925	0.575476	0.534188	3.02117
ATACTTCGTATGGAAT-1_2	Collecting duct principal	0.110154	0.393234	0.0494942	0.0529646	0.211055	0.816901
ATAGACCCAGTTTCGA-1_2	Collecting duct principal	0.576461	0.651498	0.724443	0.64579	0.521537	3.11973
ATAGGCTAGTAGAATC-1_2	Collecting duct principal	0.321557	0.464325	0.344341	0.265764	0.191494	1.58748
ATATCCTAGACGAAGA-1_2	Collecting duct principal	0.553856	0.627159	0.500172	0.467896	0.507974	2.65706
ATATCCTCAAGATGGC-1_2	Collecting duct principal	0.236546	0.424827	0.251912	0.219886	0.146581	1.27975
ATCACAGGTGCCGTAC-1_2	Collecting duct principal	0.61736	0.696202	0.764027	0.71363	0.577729	3.36895
ATCACGAGTCTTCCGT-1_2	Collecting duct principal	0.537401	0.566849	0.502803	0.449381	0.478401	2.53484
ATCACGATCCGTTTCG-1_2	Collecting duct principal	0.595919	0.625092	0.501856	0.541554	0.554652	2.81907
ATCATTCGTGATATAG-1_2	Collecting duct principal	0.525202	0.596355	0.473119	0.439396	0.472045	2.50612
ATCCATTTCATGTCAG-1_2	Collecting duct principal	0.653832	0.722782	0.680889	0.638271	0.567301	3.26307
ATCGATGCAATAACCC-1_2	Collecting duct principal	0.658468	0.665818	0.784069	0.732764	0.576945	3.41806
ATCGCCTTCTATACGG-1_2	Collecting duct principal	0.249797	0.444151	0.22693	0.175035	0.151243	1.24716
ATCGGATAGTCCCGAC-1_2	Collecting duct principal	0.512289	0.567245	0.690849	0.598713	0.383771	2.75287
ATCGGATCAAGAATAC-1_2	Collecting duct principal	0.192972	0.472748	0.155418	0.10618	0.158697	1.08602
ATCGGATGTTACGGAG-1_2	Collecting duct principal	0.163549	0.382496	0.043924	0.0519292	0.171498	0.813397
ATCGTAGGTTATAGAG-1_2	Collecting duct principal	0.601978	0.647752	0.588995	0.575264	0.53152	2.94551
ATCTCTAAGTATGACA-1_2	Collecting duct principal	0.502698	0.60616	0.702333	0.612285	0.426144	2.84962
ATGAAAGCACGCGCTA-1_2	Collecting duct principal	0.609927	0.679339	0.625023	0.566276	0.540459	3.02102
ATGAAAGTCTGAGATC-1_2	Collecting duct principal	0.538356	0.613159	0.489296	0.444938	0.470089	2.55584
ATGATCGAGCATCTTG-1_2	Collecting duct principal	0.280211	0.579038	0.169849	0.159542	0.500377	1.68902
ATGATCGAGTGATAAC-1_2	Collecting duct principal	0.258327	0.504408	0.141103	0.156839	0.256171	1.31685
ATGGAGGAGCATTTCG-1_2	Collecting duct principal	0.372621	0.477746	0.376017	0.294013	0.224495	1.74489
ATGGGAGAGAGATCGC-1_2	Collecting duct principal	0.240741	0.453118	0.221825	0.162731	0.15837	1.23678
ATGGGAGGTCATATGC-1_2	Collecting duct principal	0.614764	0.683088	0.754961	0.724954	0.579583	3.35735
ATGGGTTCAAGTGGGT-1_2	Collecting duct principal	0.572479	0.606643	0.558294	0.561731	0.531004	2.83015
ATTACCTGTATGAAAC-1_2	Collecting duct principal	0.36224	0.584419	0.262706	0.230818	0.348116	1.7883
ATTATCCAGGCATCTT-1_2	Collecting duct principal	0.607036	0.690219	0.732392	0.681427	0.561851	3.27293
ATTCACTCACTACCCT-1_2	Collecting duct principal	0.613873	0.673758	0.688596	0.616227	0.575309	3.16776
ATTCAGGTCGGATTAC-1_2	Collecting duct principal	0.193802	0.458268	0.0982736	0.120328	0.230191	1.10086
ATTCATCAGATCGCCC-1_2	Collecting duct principal	0.284719	0.518369	0.126412	0.176149	0.419933	1.52558
ATTCATCAGGTAAGGA-1_2	Collecting duct principal	0.323396	0.520316	0.270719	0.214667	0.237514	1.56661
ATTCTTGAGTAGTCAA-1_2	Collecting duct principal	0.332975	0.512036	0.281095	0.257448	0.247486	1.63104
ATTTCACCACAGTACT-1_2	Collecting duct principal	0.477664	0.572945	0.452679	0.428871	0.399672	2.33183
ATTTCTGCAACCCTAA-1_2	Collecting duct principal	0.625883	0.697324	0.825401	0.755761	0.572709	3.47708
CAAAGAACAAGCTGCC-1_2	Collecting duct principal	0.16986	0.42566	0.0713427	0.0889166	0.227969	0.983748
CAACCTCTCGAGCCAC-1_2	Collecting duct principal	0.541584	0.639075	0.518004	0.508019	0.446556	2.65324
CAACGATCACCCTTGT-1_2	Collecting duct principal	0.491541	0.541349	0.499407	0.43909	0.393571	2.36496
CAACGATTCCAGGACC-1_2	Collecting duct principal	0.582018	0.64626	0.745016	0.68308	0.520414	3.17679
CAACGATTCCCGATCT-1_2	Collecting duct principal	0.248469	0.482024	0.166017	0.149371	0.170788	1.21667
CAAGACTCAACTCATG-1_2	Collecting duct principal	0.635456	0.694984	0.803241	0.784957	0.587776	3.50641
CAAGACTCACGGGCTT-1_2	Collecting duct principal	0.637329	0.665701	0.729673	0.659412	0.554678	3.24679
CAAGAGGTCACCGCTT-1_2	Collecting duct principal	0.440985	0.570515	0.396308	0.339225	0.411989	2.15902
CAAGGGACAGCTGTAT-1_2	Collecting duct principal	0.589122	0.630449	0.565438	0.57437	0.548491	2.90787
CAATACGTCCCGTGTT-1_2	Collecting duct principal	0.712928	0.731715	0.837027	0.809309	0.648993	3.73997
CAATACGTCGTCGATA-1_2	Collecting duct principal	0.229138	0.469129	0.22235	0.196661	0.169939	1.28722
CAATGACCATGCACTA-1_2	Collecting duct principal	0.638809	0.70418	0.675728	0.641291	0.569586	3.22959
CACACAAGTCACCGAC-1_2	Collecting duct principal	0.327792	0.480586	0.311544	0.281488	0.230096	1.63151
CACAGATTCCAATGCA-1_2	Collecting duct principal	0.584644	0.68355	0.627204	0.565185	0.499432	2.96002
CACAGGCAGTGAACAT-1_2	Collecting duct principal	0.288452	0.445057	0.289348	0.265304	0.205112	1.49327
CACCAAAAGGTATTGA-1_2	Collecting duct principal	0.135524	0.424185	0.0712437	0.0896537	0.232008	0.952615
CACCAAACACTCACTC-1_2	Collecting duct principal	0.266611	0.521528	0.219842	0.169649	0.202517	1.38015
CACGAATAGAACGTGC-1_2	Collecting duct principal	0.263285	0.446242	0.236783	0.198856	0.158591	1.30376
CACGGGTTCTCTGCCA-1_2	Collecting duct principal	0.315258	0.605428	0.201616	0.225328	0.47054	1.81817
CACGTGGAGTGCCCGT-1_2	Collecting duct principal	0.575777	0.623414	0.593912	0.576931	0.495432	2.86547
CACGTGGTCTCGCTCA-1_2	Collecting duct principal	0.366447	0.472632	0.357289	0.289018	0.271433	1.75682
CACGTTCGTGAATGTA-1_2	Collecting duct principal	0.595898	0.675723	0.642657	0.614257	0.525469	3.054
CACTGAAAGCCGATCC-1_2	Collecting duct principal	0.411057	0.523143	0.373881	0.355011	0.341169	2.00426
CACTGGGTCCCAGGCA-1_2	Collecting duct principal	0.37246	0.519384	0.354688	0.324423	0.301697	1.87265
CACTTCGAGGATGTTA-1_2	Collecting duct principal	0.277329	0.515892	0.240083	0.202938	0.222902	1.45914
CACTTCGCAATTCACG-1_2	Collecting duct principal	0.280056	0.461691	0.269237	0.246527	0.198109	1.45562
CACTTCGGTCTAACGT-1_2	Collecting duct principal	0.623388	0.606853	0.51636	0.531738	0.566646	2.84498
CACTTCGGTTGCTCAA-1_2	Collecting duct principal	0.628385	0.696745	0.631117	0.621998	0.552304	3.13055
CAGAGCCGTGACACAG-1_2	Collecting duct principal	0.286349	0.50606	0.223666	0.196452	0.230937	1.44346
CAGAGCCTCCAAAGGG-1_2	Collecting duct principal	0.292912	0.427241	0.352237	0.307509	0.161554	1.54145
CAGATTGCACCTGATA-1_2	Collecting duct principal	0.592694	0.678147	0.656425	0.641829	0.577058	3.14615
CAGCACGGTCTACAAC-1_2	Collecting duct principal	0.308275	0.431077	0.3523	0.309374	0.177416	1.57844
CAGCACGGTGCTTCAA-1_2	Collecting duct principal	0.206889	0.508104	0.120828	0.0947188	0.417683	1.34822
CAGCAGCGTGGGTATG-1_2	Collecting duct principal	0.307047	0.551264	0.225619	0.196053	0.258933	1.53892
CAGCGTGCAGGACATG-1_2	Collecting duct principal	0.171131	0.478482	0.129883	0.125405	0.209683	1.11458
CAGGCCAGTGAATATG-1_2	Collecting duct principal	0.267377	0.465703	0.531842	0.408182	0.172067	1.84517
CAGTTCCCACAGCATT-1_2	Collecting duct principal	0.321815	0.475172	0.301092	0.259567	0.226633	1.58428
CATACAGAGATCCCGC-1_2	Collecting duct principal	0.595436	0.630242	0.702733	0.660194	0.507686	3.09629
CATACTTGTTTGAACC-1_2	Collecting duct principal	0.25806	0.456777	0.237317	0.202827	0.170685	1.32567
CATAGACAGTGAACAT-1_2	Collecting duct principal	0.667193	0.721606	0.790944	0.73833	0.624617	3.54269
CATAGACTCGATTCCC-1_2	Collecting duct principal	0.593499	0.60306	0.589989	0.564605	0.532222	2.88338
CATCGCTTCGCTACGG-1_2	Collecting duct principal	0.261838	0.557587	0.174297	0.155132	0.345494	1.49435
CATCGTCTCGTAGGAG-1_2	Collecting duct principal	0.67036	0.721976	0.748107	0.687273	0.592811	3.42053
CATGCAACAGCACAGA-1_2	Collecting duct principal	0.65075	0.694987	0.798494	0.757473	0.566288	3.46799
CATGCCTGTTAGCTAC-1_2	Collecting duct principal	0.312279	0.480543	0.290901	0.247256	0.197036	1.52801
CATGGATAGGACTATA-1_2	Collecting duct principal	0.484729	0.547142	0.441413	0.393138	0.415938	2.28236
CATGGTAAGCACACCC-1_2	Collecting duct principal	0.357534	0.504252	0.41152	0.367997	0.255656	1.89696
CCAATGAGTGAAGCGT-1_2	Collecting duct principal	0.253776	0.45968	0.227657	0.201336	0.161087	1.30354
CCAATTTAGGTGCCTC-1_2	Collecting duct principal	0.464936	0.561102	0.518001	0.477214	0.363777	2.38503
CCACACTTCATGCATG-1_2	Collecting duct principal	0.33023	0.482104	0.390186	0.297871	0.205374	1.70577
CCACCATTCGCCTCTA-1_2	Collecting duct principal	0.647999	0.70958	0.781325	0.780671	0.60647	3.52605
CCACGAGCAGTTACCA-1_2	Collecting duct principal	0.291197	0.44233	0.351909	0.244451	0.162182	1.49207
CCATAAGGTAAGCGGT-1_2	Collecting duct principal	0.522269	0.558719	0.46864	0.4517	0.484131	2.48546
CCATCACCAGAGATTA-1_2	Collecting duct principal	0.653428	0.6981	0.665337	0.665964	0.570979	3.25381
CCCGAAGCAGGCGATA-1_2	Collecting duct principal	0.428403	0.555432	0.386664	0.395683	0.350939	2.11712
CCCTCAACAAACTAAG-1_2	Collecting duct principal	0.552598	0.655749	0.679517	0.60158	0.500633	2.99008
CCCTCAAGTAAGATTG-1_2	Collecting duct principal	0.639748	0.717474	0.679955	0.596305	0.577775	3.21126
CCCTCAAGTGGCTAGA-1_2	Collecting duct principal	0.519043	0.616618	0.64665	0.569039	0.449796	2.80115
CCCTTAGCAAGTATAG-1_2	Collecting duct principal	0.638308	0.697974	0.646756	0.627631	0.565849	3.17652
CCGAACGTCAACCGAT-1_2	Collecting duct principal	0.604765	0.649097	0.643185	0.613287	0.532642	3.04298
CCGATCTAGTCGAAGC-1_2	Collecting duct principal	0.249122	0.512675	0.213624	0.183551	0.226577	1.38555
CCGATCTAGTTGCTCA-1_2	Collecting duct principal	0.311695	0.504258	0.276207	0.226717	0.219423	1.5383
CCGGTGAGTGGAGAAA-1_2	Collecting duct principal	0.610988	0.681426	0.67628	0.62473	0.54024	3.13366
CCGTGAGTCGAACGGA-1_2	Collecting duct principal	0.326901	0.467468	0.379145	0.340966	0.203916	1.7184
CCGTGAGTCGTAACCA-1_2	Collecting duct principal	0.613718	0.700201	0.715657	0.655314	0.576263	3.26115
CCGTTCAGTAGCGCCT-1_2	Collecting duct principal	0.259908	0.502078	0.234465	0.192852	0.175252	1.36456
CCTAACCGTAAGATCA-1_2	Collecting duct principal	0.50378	0.546772	0.448063	0.378637	0.417774	2.29503
CCTACGTTCGGTTAGT-1_2	Collecting duct principal	0.635228	0.676286	0.65998	0.639321	0.539815	3.15063
CCTCAACCAAACTGCT-1_2	Collecting duct principal	0.594843	0.650469	0.795939	0.781801	0.520683	3.34374
CCTCACAGTGCAACAG-1_2	Collecting duct principal	0.257385	0.467151	0.248364	0.232946	0.162084	1.36793
CCTCACATCCAGTGCG-1_2	Collecting duct principal	0.242845	0.424441	0.247196	0.211388	0.140866	1.26674
CCTCACATCCGATTAG-1_2	Collecting duct principal	0.604966	0.665515	0.749316	0.700514	0.555191	3.2755
CCTCATGCAATTGCCA-1_2	Collecting duct principal	0.337237	0.497153	0.351182	0.28948	0.211233	1.68628
CCTCTAGAGTGCCTCG-1_2	Collecting duct principal	0.469408	0.553225	0.425816	0.351077	0.383159	2.18269
CCTCTAGCAATGAGCG-1_2	Collecting duct principal	0.482157	0.571957	0.457718	0.443194	0.462193	2.41722
CCTTGTGGTTGTACGT-1_2	Collecting duct principal	0.549129	0.56567	0.49952	0.490223	0.502692	2.60723
CCTTTGGTCACTTATC-1_2	Collecting duct principal	0.627458	0.634717	0.60406	0.566677	0.524098	2.95701
CGACAGCCAGGTCTCG-1_2	Collecting duct principal	0.603419	0.636155	0.762777	0.699691	0.529463	3.2315
CGAGTTACAACTCGAT-1_2	Collecting duct principal	0.44456	0.603853	0.605644	0.544149	0.373713	2.57192
CGATCGGCAGGTGAGT-1_2	Collecting duct principal	0.652151	0.686101	0.745739	0.677198	0.584253	3.34544
CGATGCGAGGGCAATC-1_2	Collecting duct principal	0.70769	0.744533	0.875233	0.827825	0.670203	3.82548
CGCCAGATCTCCCTAG-1_2	Collecting duct principal	0.327135	0.450191	0.582408	0.447889	0.245205	2.05283
CGGAGAAGTCAAAGCG-1_2	Collecting duct principal	0.545597	0.624349	0.519674	0.501728	0.516787	2.70813
CGGCAGTAGACCGTTT-1_2	Collecting duct principal	0.586231	0.675856	0.599256	0.574233	0.52621	2.96179
CGGGCATAGAAGTGTT-1_2	Collecting duct principal	0.558708	0.658333	0.810037	0.710682	0.490048	3.22781
CGGGTCAGTTATGACC-1_2	Collecting duct principal	0.338021	0.48545	0.356987	0.307652	0.226247	1.71436
CGTAAGTAGTCCGCGT-1_2	Collecting duct principal	0.302795	0.464738	0.289792	0.236023	0.218359	1.51171
CGTAGTAAGCGATGCA-1_2	Collecting duct principal	0.632252	0.707626	0.754772	0.705258	0.600174	3.40008
CGTAGTAGTACAGCGA-1_2	Collecting duct principal	0.108989	0.402317	0.0652449	0.0697963	0.117931	0.764278
CGTCCATCAGAGTGAC-1_2	Collecting duct principal	0.229004	0.501042	0.16695	0.142639	0.2144	1.25404
CGTGAATGTCACTAGT-1_2	Collecting duct principal	0.587155	0.592007	0.555091	0.559398	0.552651	2.8463
CGTGCTTTCGCTTACC-1_2	Collecting duct principal	0.250876	0.491676	0.20773	0.194157	0.194549	1.33899
CGTTAGATCGTTCGCT-1_2	Collecting duct principal	0.575297	0.670462	0.614411	0.580305	0.501369	2.94184
CGTTGGGGTGAATATG-1_2	Collecting duct principal	0.402564	0.598812	0.289125	0.290787	0.367495	1.94878
CTACATTGTAGGTGCA-1_2	Collecting duct principal	0.395867	0.70158	0.262177	0.297265	0.643448	2.30034
CTACATTTCCGTGGGT-1_2	Collecting duct principal	0.357984	0.497563	0.377475	0.3379	0.261717	1.83264
CTACCTGTCTGTACAG-1_2	Collecting duct principal	0.305585	0.467721	0.289959	0.213673	0.207553	1.48449
CTAGACAGTTTGGAGG-1_2	Collecting duct principal	0.609079	0.679712	0.7259	0.691358	0.575996	3.28204
CTATCCGAGCATCTTG-1_2	Collecting duct principal	0.595083	0.676615	0.704595	0.711598	0.560993	3.24888
CTCAGAAAGGGTTAGC-1_2	Collecting duct principal	0.70323	0.753379	0.612999	0.584923	0.754004	3.40854
CTCAGGGCAATAACGA-1_2	Collecting duct principal	0.588101	0.652157	0.65098	0.580222	0.509407	2.98087
CTCAGGGCACCGTGAC-1_2	Collecting duct principal	0.361422	0.480902	0.403929	0.3472	0.252603	1.84606
CTCCCAACAATGTCTG-1_2	Collecting duct principal	0.228925	0.478938	0.145491	0.122462	0.158791	1.13461
CTCCCAACACGACTAT-1_2	Collecting duct principal	0.536957	0.61237	0.73357	0.654604	0.472382	3.00988
CTCCCTCAGCGACTAG-1_2	Collecting duct principal	0.482899	0.592686	0.491414	0.418953	0.382415	2.36837
CTCCGATAGTTGGAAT-1_2	Collecting duct principal	0.600041	0.661233	0.753643	0.701903	0.552172	3.26899
CTCCGATCAGCGGATA-1_2	Collecting duct principal	0.250469	0.541891	0.178699	0.205709	0.265781	1.44255
CTCCTCCGTCTTTATC-1_2	Collecting duct principal	0.573415	0.67238	0.647206	0.628046	0.528004	3.04905
CTCTCAGTCGTGTGAT-1_2	Collecting duct principal	0.367678	0.52003	0.312381	0.298518	0.270566	1.76917
CTCTCGATCTGGAAGG-1_2	Collecting duct principal	0.237565	0.485454	0.212655	0.175337	0.168308	1.27932
CTGAGCGGTGAATGAT-1_2	Collecting duct principal	0.614162	0.696392	0.805211	0.72111	0.601471	3.43835
CTGAGGCCAATTCACG-1_2	Collecting duct principal	0.25792	0.457233	0.278093	0.197757	0.151971	1.34297
CTGATCCAGTAATCCC-1_2	Collecting duct principal	0.518016	0.610918	0.759965	0.656257	0.447646	2.9928
CTGATCCAGTCATCGT-1_2	Collecting duct principal	0.494949	0.569686	0.566329	0.547288	0.422041	2.60029
CTGCATCCAACAGTGG-1_2	Collecting duct principal	0.448664	0.550288	0.482358	0.433422	0.348167	2.2629
CTGCCTAAGGGAGTTC-1_2	Collecting duct principal	0.322326	0.535422	0.287347	0.25773	0.274684	1.67751
CTGTACCGTACCGTGC-1_2	Collecting duct principal	0.527327	0.605394	0.790441	0.72693	0.468759	3.11885
CTGTACCTCGCCAGAC-1_2	Collecting duct principal	0.566472	0.61475	0.525735	0.520163	0.5067	2.73382
CTGTATTGTCATATGC-1_2	Collecting duct principal	0.326269	0.521229	0.260858	0.239751	0.250791	1.5989
CTTACCGGTATTTCTC-1_2	Collecting duct principal	0.563076	0.628078	0.733757	0.735923	0.514429	3.17526
CTTAGGAAGTCGGGAT-1_2	Collecting duct principal	0.344058	0.506546	0.291656	0.287642	0.23767	1.66757
CTTCAATTCGTAACTG-1_2	Collecting duct principal	0.268234	0.498212	0.2081	0.151108	0.183096	1.30875
CTTCCGAGTGCCGAAA-1_2	Collecting duct principal	0.632641	0.689956	0.612189	0.618111	0.608483	3.16138
CTTCCTTGTAACATGA-1_2	Collecting duct principal	0.63262	0.708368	0.545135	0.529233	0.591052	3.00641
CTTCGGTAGCCGCTTG-1_2	Collecting duct principal	0.596378	0.674667	0.551908	0.540505	0.518105	2.88156
CTTGAGAGTGGTTCTA-1_2	Collecting duct principal	0.533152	0.631947	0.444945	0.427903	0.515629	2.55358
CTTTCGGAGTCACTAC-1_2	Collecting duct principal	0.539213	0.633046	0.607027	0.588334	0.475174	2.84279
CTTTCGGCAGTTGTTG-1_2	Collecting duct principal	0.177022	0.456148	0.0930578	0.109864	0.279288	1.11538
GAAACCTCAGGCGATA-1_2	Collecting duct principal	0.632012	0.676375	0.620565	0.602822	0.58564	3.11741
GAACTGTAGCCTGCCA-1_2	Collecting duct principal	0.49577	0.557633	0.476215	0.442894	0.407919	2.38043
GAAGAATGTTCAGCTA-1_2	Collecting duct principal	0.691345	0.715373	0.802128	0.737425	0.631729	3.578
GAAGCCCAGGGTGAGG-1_2	Collecting duct principal	0.150532	0.433197	0.0869605	0.0697994	0.153635	0.894125
GAAGGACAGGAGGCAG-1_2	Collecting duct principal	0.30471	0.510538	0.265648	0.258607	0.241821	1.58132
GAAGGGTCAAAGGTTA-1_2	Collecting duct principal	0.683456	0.708821	0.604222	0.623008	0.64423	3.26374
GAAGTAAAGAGATCGC-1_2	Collecting duct principal	0.193757	0.449222	0.0825602	0.0995635	0.330546	1.15565
GAATAGAAGAACAAGG-1_2	Collecting duct principal	0.454318	0.588557	0.533268	0.479944	0.365155	2.42124
GAATAGAAGATGAATC-1_2	Collecting duct principal	0.463261	0.55418	0.411582	0.41036	0.412535	2.25192
GAATCACAGCTAAATG-1_2	Collecting duct principal	0.354758	0.557483	0.292291	0.299466	0.318427	1.82243
GAATCACCAGTCTCTC-1_2	Collecting duct principal	0.640332	0.705688	0.799079	0.736903	0.588803	3.47081
GACCAATAGGGATCGT-1_2	Collecting duct principal	0.189686	0.461202	0.134493	0.110294	0.128977	1.02465
GACCCAGTCTCGAACA-1_2	Collecting duct principal	0.386911	0.649507	0.229107	0.264833	0.549335	2.07969
GACCGTGCAACACAAA-1_2	Collecting duct principal	0.566733	0.644932	0.555948	0.548283	0.528465	2.84436
GACCGTGGTGGGTATG-1_2	Collecting duct principal	0.566539	0.652903	0.491822	0.503924	0.528922	2.74411
GAGAAATCAGAAATTG-1_2	Collecting duct principal	0.301497	0.51141	0.260541	0.251766	0.221742	1.54696
GAGACCCGTTCAGCTA-1_2	Collecting duct principal	0.336139	0.576385	0.231256	0.214408	0.322495	1.68068
GAGATGGTCGGAGTGA-1_2	Collecting duct principal	0.291352	0.450661	0.28432	0.236463	0.17926	1.44206
GAGCTGCCAACGGTAG-1_2	Collecting duct principal	0.577929	0.639828	0.565753	0.504312	0.54801	2.83583
GAGGCCTCAGCCGTCA-1_2	Collecting duct principal	0.345283	0.513511	0.292092	0.237073	0.257881	1.64584
GAGGGATGTCGAGTGA-1_2	Collecting duct principal	0.513064	0.643364	0.541859	0.513853	0.433898	2.64604
GAGGGATGTTGGGACA-1_2	Collecting duct principal	0.584772	0.664286	0.511484	0.462192	0.511181	2.73392
GAGTCATCAGAAATCA-1_2	Collecting duct principal	0.178113	0.464884	0.0934433	0.129763	0.343755	1.20996
GAGTCTAGTCGAACAG-1_2	Collecting duct principal	0.600126	0.661186	0.669077	0.6084	0.499945	3.03874
GAGTGAGAGATGCCGA-1_2	Collecting duct principal	0.58794	0.670815	0.63821	0.598941	0.525938	3.02184
GAGTGAGGTTTATGCG-1_2	Collecting duct principal	0.623692	0.697954	0.740819	0.688661	0.595247	3.34637
GAGTGTTAGTTGGACG-1_2	Collecting duct principal	0.653914	0.673912	0.632668	0.612643	0.641524	3.21466
GATAGAACAGTGCCTG-1_2	Collecting duct principal	0.564879	0.669117	0.642286	0.609903	0.508695	2.99488
GATCACAGTCCAAATC-1_2	Collecting duct principal	0.537243	0.618259	0.595593	0.555371	0.496244	2.80271
GATCATGTCCCATAGA-1_2	Collecting duct principal	0.444095	0.551507	0.375453	0.357197	0.385009	2.11326
GATGACTCAAGAAACT-1_2	Collecting duct principal	0.612374	0.621106	0.537383	0.550523	0.574657	2.89604
GATGAGGAGTAACCGG-1_2	Collecting duct principal	0.332008	0.458938	0.340469	0.307116	0.195845	1.63438
GATGATCGTGGCTCTG-1_2	Collecting duct principal	0.395499	0.562794	0.318787	0.326183	0.33553	1.93879
GATGCTATCCCATTTA-1_2	Collecting duct principal	0.633112	0.683108	0.721805	0.667195	0.558814	3.26403
GATGGAGGTTACCCAA-1_2	Collecting duct principal	0.56856	0.680694	0.631371	0.559058	0.47932	2.919
GATTCGATCCGATCGG-1_2	Collecting duct principal	0.226138	0.451626	0.200773	0.155815	0.143426	1.17778
GATTCTTAGAAATTCG-1_2	Collecting duct principal	0.500488	0.582258	0.457967	0.383972	0.451236	2.37592
GCACTAATCTAAGCCA-1_2	Collecting duct principal	0.579227	0.647762	0.631449	0.601139	0.532417	2.99199
GCAGCCAAGACATGCG-1_2	Collecting duct principal	0.467663	0.530188	0.498307	0.481354	0.363645	2.34116
GCAGCCATCCGTGTGG-1_2	Collecting duct principal	0.234257	0.48865	0.171823	0.186058	0.166187	1.24698
GCAGCTGCAGCAGACA-1_2	Collecting duct principal	0.328521	0.490937	0.322629	0.287935	0.218627	1.64865
GCAGGCTCATATTCGG-1_2	Collecting duct principal	0.270058	0.448207	0.258671	0.205445	0.172206	1.35459
GCAGTTAGTTTATGCG-1_2	Collecting duct principal	0.434711	0.525307	0.442475	0.385426	0.32769	2.11561
GCATCTCAGGCCCAAA-1_2	Collecting duct principal	0.170781	0.421411	0.0660332	0.098131	0.280361	1.03672
GCATGATGTCGATGCC-1_2	Collecting duct principal	0.436136	0.52871	0.454562	0.421125	0.375197	2.21573
GCCATTCTCACGACTA-1_2	Collecting duct principal	0.595485	0.664093	0.616211	0.569834	0.534792	2.98041
GCCCAGACAATTGAAG-1_2	Collecting duct principal	0.456136	0.724247	0.273187	0.29894	0.698975	2.45148
GCGAGAAGTCTGTGCG-1_2	Collecting duct principal	0.609687	0.677188	0.735412	0.712543	0.584772	3.3196
GCGATCGTCCCAGTGG-1_2	Collecting duct principal	0.311279	0.464824	0.450885	0.355628	0.201995	1.78461
GCGGAAACAGGCTACC-1_2	Collecting duct principal	0.605668	0.663477	0.763044	0.720485	0.573309	3.32598
GCGTGCATCAACTACG-1_2	Collecting duct principal	0.625154	0.656901	0.714837	0.654769	0.551984	3.20365
GCGTTTCCAAGCACAG-1_2	Collecting duct principal	0.320721	0.458285	0.310189	0.281968	0.22381	1.59497
GCTCAAAAGTTGGAGC-1_2	Collecting duct principal	0.654227	0.665754	0.649435	0.640571	0.550281	3.16027
GCTTCACAGAAGGCTC-1_2	Collecting duct principal	0.597898	0.695546	0.693898	0.628118	0.536401	3.15186
GCTTGGGCATTCTCCG-1_2	Collecting duct principal	0.352047	0.522391	0.296533	0.251936	0.262252	1.68516
GCTTGGGGTGGAACAC-1_2	Collecting duct principal	0.618846	0.692593	0.746214	0.690559	0.573816	3.32203
GGAACCCCATATGGCT-1_2	Collecting duct principal	0.339681	0.44263	0.335563	0.271861	0.237293	1.62703
GGAATGGAGGACCCAA-1_2	Collecting duct principal	0.217942	0.47403	0.196998	0.153011	0.129214	1.1712
GGAATGGAGGTCCCGT-1_2	Collecting duct principal	0.372265	0.539135	0.286808	0.296197	0.28131	1.77572
GGAGAACGTTGAGTCT-1_2	Collecting duct principal	0.327858	0.467291	0.315536	0.259264	0.233779	1.60373
GGAGATGTCGCGGTAC-1_2	Collecting duct principal	0.595895	0.676032	0.586645	0.553184	0.54624	2.958
GGAGGTAAGAGCCGTA-1_2	Collecting duct principal	0.29452	0.485214	0.274785	0.237676	0.214166	1.50636
GGAGGTAGTGCTCGTG-1_2	Collecting duct principal	0.575707	0.619981	0.625425	0.586383	0.528458	2.93595
GGATCTAAGCTCCCTT-1_2	Collecting duct principal	0.363793	0.534573	0.292437	0.308638	0.274316	1.77376
GGATGTTCACAGTATC-1_2	Collecting duct principal	0.369256	0.513584	0.367784	0.340079	0.270217	1.86092
GGCACGTGTGACTCTA-1_2	Collecting duct principal	0.253953	0.428599	0.246957	0.195572	0.151645	1.27673
GGCTGTGGTAGGACTG-1_2	Collecting duct principal	0.671512	0.662715	0.797736	0.732799	0.567276	3.43204
GGGACTCTCTGTTGGA-1_2	Collecting duct principal	0.26993	0.517903	0.219115	0.19458	0.232439	1.43397
GGGACTCTCTTCTCAA-1_2	Collecting duct principal	0.360863	0.478375	0.370709	0.258259	0.255204	1.72341
GGGACTCTCTTGCGCT-1_2	Collecting duct principal	0.482127	0.575289	0.539435	0.450039	0.382534	2.42942
GGGCTCATCCCTAGGG-1_2	Collecting duct principal	0.552491	0.649054	0.665212	0.617655	0.495396	2.97981
GGGTCACAGCTTTCCC-1_2	Collecting duct principal	0.142568	0.425363	0.0969263	0.0555701	0.0999336	0.820361
GGGTTATCAGTGTACT-1_2	Collecting duct principal	0.60486	0.662408	0.73045	0.677859	0.560038	3.23562
GGTGAAGGTCCCTGAG-1_2	Collecting duct principal	0.620995	0.697068	0.659292	0.670877	0.572904	3.22114
GGTGATTCACTAACCA-1_2	Collecting duct principal	0.595974	0.659378	0.609461	0.554845	0.501657	2.92132
GGTGGCTGTATCCCTC-1_2	Collecting duct principal	0.475497	0.632659	0.378316	0.32339	0.421056	2.23092
GGTGTCGCACGCTGAC-1_2	Collecting duct principal	0.532775	0.597107	0.624378	0.553045	0.468615	2.77592
GGTTAACCAGTGTGGA-1_2	Collecting duct principal	0.288267	0.458202	0.305101	0.259336	0.20871	1.51962
GGTTCTCGTTATTCTC-1_2	Collecting duct principal	0.133521	0.417449	0.0658728	0.091756	0.211798	0.920397
GTAAGTCGTGTTGCCG-1_2	Collecting duct principal	0.233449	0.499268	0.14633	0.152786	0.234602	1.26643
GTAATCGGTACCACGC-1_2	Collecting duct principal	0.379211	0.482926	0.363009	0.338358	0.260456	1.82396
GTAATCGGTCGAGCAA-1_2	Collecting duct principal	0.430935	0.575452	0.344725	0.318122	0.372507	2.04174
GTACAACAGAGGCTGT-1_2	Collecting duct principal	0.268936	0.428653	0.332309	0.241965	0.14971	1.42157
GTAGAGGCAAAGCGTG-1_2	Collecting duct principal	0.590119	0.671984	0.634804	0.595437	0.538969	3.03131
GTAGCTAGTAGGAGGG-1_2	Collecting duct principal	0.532319	0.56337	0.497556	0.493705	0.481018	2.56797
GTAGTACTCGGCTTCT-1_2	Collecting duct principal	0.354032	0.439697	0.38588	0.312105	0.228763	1.72048
GTATTTCAGTTAACGA-1_2	Collecting duct principal	0.245411	0.512446	0.126143	0.13687	0.393834	1.4147
GTCAAACTCTGATGGT-1_2	Collecting duct principal	0.359908	0.564875	0.298306	0.303515	0.319056	1.84566
GTCAGCGCAGAACATA-1_2	Collecting duct principal	0.504865	0.555219	0.486671	0.443239	0.409378	2.39937
GTCATCCTCCTTGAAG-1_2	Collecting duct principal	0.359504	0.505713	0.390546	0.343502	0.248366	1.84763
GTCCACTAGGTTCATC-1_2	Collecting duct principal	0.447956	0.5604	0.671247	0.613906	0.382997	2.6765
GTCCCATAGTTTCTTC-1_2	Collecting duct principal	0.335957	0.525244	0.291368	0.245261	0.273625	1.67146
GTCCCATTCGTGTCAA-1_2	Collecting duct principal	0.285321	0.457083	0.461613	0.364263	0.181167	1.74945
GTCCTCAGTTTCCAAG-1_2	Collecting duct principal	0.396539	0.509892	0.37883	0.354731	0.290949	1.93094
GTCGAATGTATAGCTC-1_2	Collecting duct principal	0.592405	0.667735	0.614313	0.565813	0.487781	2.92805
GTCGCGAAGGGAGATA-1_2	Collecting duct principal	0.409568	0.57765	0.334605	0.32995	0.373309	2.02508
GTCGTAAAGCCGTAAG-1_2	Collecting duct principal	0.476628	0.579491	0.42286	0.387387	0.420411	2.28678
GTCGTAAAGTACCATC-1_2	Collecting duct principal	0.161953	0.437712	0.0872718	0.0546535	0.154297	0.895888
GTCGTAACAAATAGCA-1_2	Collecting duct principal	0.546108	0.666853	0.594815	0.544258	0.484741	2.83677
GTCTAGAAGACTCTTG-1_2	Collecting duct principal	0.549412	0.658023	0.645386	0.572981	0.490213	2.91602
GTCTAGATCCATACTT-1_2	Collecting duct principal	0.331379	0.519511	0.291829	0.272655	0.260336	1.67571
GTCTCACCAAAGAGTT-1_2	Collecting duct principal	0.576479	0.690852	0.66586	0.673374	0.570685	3.17725
GTCTGTCCAGTCAGCC-1_2	Collecting duct principal	0.546141	0.760568	0.403644	0.448969	0.665314	2.82464
GTGACGCAGCAAGTCG-1_2	Collecting duct principal	0.289282	0.478838	0.274778	0.236863	0.214377	1.49414
GTGAGCCCAGTTAAAG-1_2	Collecting duct principal	0.623944	0.671401	0.706711	0.648464	0.534665	3.18519
GTGAGGATCGTACCTC-1_2	Collecting duct principal	0.570588	0.650402	0.659974	0.613547	0.510419	3.00493
GTGATGTGTAACCCTA-1_2	Collecting duct principal	0.592888	0.669657	0.71272	0.668763	0.519616	3.16364
GTGCACGGTTGCTTGA-1_2	Collecting duct principal	0.5993	0.669657	0.767128	0.757053	0.55999	3.35313
GTGCGTGCAAACGTGG-1_2	Collecting duct principal	0.547153	0.654797	0.63998	0.6102	0.487073	2.9392
GTGGCGTGTCCAACGC-1_2	Collecting duct principal	0.737341	0.777481	0.7804	0.769705	0.672711	3.73764
GTGGCGTGTTAGGCTT-1_2	Collecting duct principal	0.726197	0.759849	0.828605	0.789332	0.658153	3.76214
GTTACCCTCACGGGCT-1_2	Collecting duct principal	0.288528	0.506269	0.223731	0.22496	0.203058	1.44655
GTTACGAGTTCTCAGA-1_2	Collecting duct principal	0.299092	0.42831	0.327477	0.256809	0.170278	1.48197
GTTAGACGTGACTGAG-1_2	Collecting duct principal	0.588776	0.689613	0.600032	0.570128	0.524121	2.97267
GTTAGTGAGTCACTGT-1_2	Collecting duct principal	0.583176	0.692463	0.607126	0.557639	0.484184	2.92459
GTTATGGTCGGAAACG-1_2	Collecting duct principal	0.36541	0.493468	0.411089	0.337332	0.261262	1.86856
GTTCATTAGGTTATAG-1_2	Collecting duct principal	0.267629	0.467628	0.233092	0.188276	0.174804	1.33143
GTTCTATAGTTATGGA-1_2	Collecting duct principal	0.480318	0.527495	0.48449	0.415257	0.367552	2.27511
GTTGAACTCTCTCGCA-1_2	Collecting duct principal	0.360987	0.487854	0.361014	0.275147	0.245943	1.73095
GTTGCTCTCGTGTGGC-1_2	Collecting duct principal	0.465432	0.564442	0.455811	0.401593	0.400887	2.28816
GTTGTAGTCTCTGGTC-1_2	Collecting duct principal	0.600437	0.702668	0.75911	0.668296	0.510441	3.24095
TAAGCCAAGCTCTATG-1_2	Collecting duct principal	0.387851	0.506865	0.471148	0.418728	0.265776	2.05037
TAAGCCAAGGTACCTT-1_2	Collecting duct principal	0.57882	0.665285	0.68975	0.615206	0.515324	3.06438
TAAGCGTCAGTTAGAA-1_2	Collecting duct principal	0.305369	0.558262	0.225834	0.23279	0.294497	1.61675
TAAGCGTTCCCGTTCA-1_2	Collecting duct principal	0.498226	0.600081	0.540199	0.495932	0.440735	2.57517
TAAGTCGGTTAAGGGC-1_2	Collecting duct principal	0.630936	0.704779	0.637579	0.637491	0.560635	3.17142
TAATCTCAGCTCCGAC-1_2	Collecting duct principal	0.431209	0.642621	0.218551	0.223823	0.56244	2.07864
TAATCTCGTACGTAGG-1_2	Collecting duct principal	0.612964	0.659335	0.652874	0.589645	0.494018	3.00884
TACAACGAGCAACTCT-1_2	Collecting duct principal	0.259239	0.425739	0.293443	0.22144	0.143056	1.34292
TACATTCGTAGACGTG-1_2	Collecting duct principal	0.655638	0.681386	0.758349	0.70095	0.600749	3.39707
TACATTCTCTCAGAAC-1_2	Collecting duct principal	0.389432	0.62632	0.279539	0.312331	0.435701	2.04332
TACCCGTAGGCTTAAA-1_2	Collecting duct principal	0.270085	0.427544	0.297426	0.218636	0.136051	1.34974
TACCGAACATAATCCG-1_2	Collecting duct principal	0.518013	0.622475	0.6243	0.532784	0.440142	2.73771
TACCTGCCATGGGTTT-1_2	Collecting duct principal	0.60409	0.732104	0.731334	0.666844	0.566553	3.30093
TACCTGCGTACGATTC-1_2	Collecting duct principal	0.324186	0.495016	0.260293	0.233554	0.214792	1.52784
TACGCTCTCCTCTCGA-1_2	Collecting duct principal	0.631605	0.638836	0.764166	0.717639	0.539627	3.29187
TACGTCCCATCAGTCA-1_2	Collecting duct principal	0.527488	0.624652	0.561464	0.495136	0.433146	2.64189
TACGTCCTCTGTCCCA-1_2	Collecting duct principal	0.498673	0.570961	0.711061	0.618063	0.405218	2.80398
TAGACCAGTCTCCCTA-1_2	Collecting duct principal	0.560404	0.61761	0.578032	0.547007	0.468079	2.77113
TAGCACAGTTCTATCT-1_2	Collecting duct principal	0.375904	0.458888	0.410134	0.326015	0.234647	1.80559
TAGGTACTCTTGAGCA-1_2	Collecting duct principal	0.534416	0.643317	0.602618	0.555474	0.474775	2.8106
TAGGTTGTCTCTGGTC-1_2	Collecting duct principal	0.274581	0.453188	0.289065	0.245182	0.161502	1.42352
TAGTGCAGTCTCTCCA-1_2	Collecting duct principal	0.257376	0.411113	0.257016	0.183392	0.145027	1.25392
TATATCCAGGTAAGGA-1_2	Collecting duct principal	0.28406	0.526652	0.230386	0.20712	0.232869	1.48109
TATCAGGTCGTTATCT-1_2	Collecting duct principal	0.307333	0.466309	0.315766	0.236128	0.218761	1.5443
TATCTGTCAAGGACAC-1_2	Collecting duct principal	0.702656	0.783435	0.6163	0.567152	0.624368	3.29391
TATCTTGTCACCCTGT-1_2	Collecting duct principal	0.563575	0.644179	0.606523	0.571874	0.499749	2.8859
TATCTTGTCGATACGT-1_2	Collecting duct principal	0.396934	0.517813	0.369746	0.343664	0.306111	1.93427
TCAAGACAGAGTCTGG-1_2	Collecting duct principal	0.576525	0.679652	0.619149	0.56957	0.556877	3.00177
TCAAGACGTAGGACCA-1_2	Collecting duct principal	0.361641	0.617437	0.268944	0.281132	0.400365	1.92952
TCAAGACGTTTCAGAC-1_2	Collecting duct principal	0.545949	0.615952	0.54843	0.527605	0.493498	2.73144
TCAATTCAGAAGGTAG-1_2	Collecting duct principal	0.467022	0.556694	0.475843	0.435259	0.412011	2.34683
TCACGCTAGCAACAAT-1_2	Collecting duct principal	0.323004	0.451833	0.309711	0.257712	0.20826	1.55052
TCAGCAAGTGGGACAT-1_2	Collecting duct principal	0.507741	0.592476	0.570822	0.507049	0.433087	2.61118
TCAGCCTAGCGACTTT-1_2	Collecting duct principal	0.446879	0.590991	0.356148	0.326359	0.396083	2.11646
TCATACTGTGGTTTAC-1_2	Collecting duct principal	0.610502	0.677997	0.592669	0.58056	0.549518	3.01125
TCATGTTAGCCAAGTG-1_2	Collecting duct principal	0.307132	0.592206	0.185736	0.21843	0.461747	1.76525
TCATTCACAGCCTATA-1_2	Collecting duct principal	0.151241	0.432119	0.0767693	0.083258	0.240822	0.984209
TCATTCATCAGTGTCA-1_2	Collecting duct principal	0.49373	0.587951	0.477148	0.431467	0.414983	2.40528
TCCACCACAAGCTGTT-1_2	Collecting duct principal	0.592974	0.684146	0.779022	0.749799	0.577884	3.38383
TCCGAAAAGCGACCCT-1_2	Collecting duct principal	0.336395	0.464534	0.384438	0.311932	0.223433	1.72073
TCCTAATCAACACACT-1_2	Collecting duct principal	0.106922	0.383029	0.0439608	0.0422045	0.178399	0.754516
TCCTCCCGTCGCATGC-1_2	Collecting duct principal	0.58514	0.660977	0.585281	0.569514	0.491193	2.8921
TCCTCTTGTGACAGCA-1_2	Collecting duct principal	0.50734	0.755231	0.330945	0.350772	0.674549	2.61884
TCCTGCATCCGTACGG-1_2	Collecting duct principal	0.384063	0.49715	0.466519	0.381744	0.258503	1.98798
TCCTTCTAGACATGCG-1_2	Collecting duct principal	0.352983	0.495652	0.316396	0.277518	0.259849	1.7024
TCCTTCTGTATCACGT-1_2	Collecting duct principal	0.562201	0.647479	0.555955	0.532938	0.491401	2.78997
TCCTTCTGTCACTTAG-1_2	Collecting duct principal	0.363614	0.471699	0.406314	0.376362	0.227435	1.84542
TCGAACAAGGTGTGAC-1_2	Collecting duct principal	0.218717	0.448413	0.21608	0.186747	0.14628	1.21624
TCGACCTAGCAGGCAT-1_2	Collecting duct principal	0.315532	0.442187	0.374095	0.290465	0.215963	1.63824
TCGACCTTCTCACTCG-1_2	Collecting duct principal	0.335279	0.49129	0.375936	0.306589	0.237863	1.74696
TCGCACTGTTTCGCTC-1_2	Collecting duct principal	0.660216	0.71517	0.863991	0.76613	0.601088	3.60659
TCGGGTGCATGTGCCG-1_2	Collecting duct principal	0.55337	0.672034	0.631187	0.586949	0.521572	2.96511
TCGTGCTGTCACAGTT-1_2	Collecting duct principal	0.542131	0.59509	0.483409	0.487751	0.488887	2.59727
TCGTGGGGTCTAACTG-1_2	Collecting duct principal	0.59108	0.621522	0.612836	0.57756	0.523801	2.9268
TCGTGGGTCCATAGGT-1_2	Collecting duct principal	0.106725	0.415615	0.0709382	0.074709	0.14699	0.814976
TCTAACTAGCGTTCAT-1_2	Collecting duct principal	0.482379	0.573921	0.509279	0.50134	0.388399	2.45532
TCTACATAGGAATCGC-1_2	Collecting duct principal	0.464003	0.503253	0.46874	0.447401	0.356596	2.23999
TCTACATTCGGAATTC-1_2	Collecting duct principal	0.667068	0.716036	0.686643	0.694533	0.601079	3.36536
TCTATCAGTAAGTCAA-1_2	Collecting duct principal	0.653121	0.683907	0.719988	0.708465	0.598514	3.36399
TCTCACGCACACCTTC-1_2	Collecting duct principal	0.283291	0.52029	0.213898	0.193466	0.230046	1.44099
TCTCACGTCCTTCTAA-1_2	Collecting duct principal	0.638964	0.690016	0.800299	0.747636	0.575541	3.45246
TCTCAGCGTTAGGCTT-1_2	Collecting duct principal	0.411738	0.509033	0.373848	0.307474	0.326512	1.9286
TCTCCGACAAGAAACT-1_2	Collecting duct principal	0.279579	0.523446	0.162456	0.144287	0.245735	1.3555
TCTTCCTAGGATTTCC-1_2	Collecting duct principal	0.585368	0.696942	0.716701	0.672633	0.576578	3.24822
TCTTTGACATCGGAAG-1_2	Collecting duct principal	0.409756	0.528986	0.570806	0.526931	0.327799	2.36428
TGAATGCGTTGGAGGT-1_2	Collecting duct principal	0.571886	0.659532	0.578995	0.546156	0.5476	2.90417
TGACCCTTCGCATTGA-1_2	Collecting duct principal	0.514645	0.64403	0.64482	0.570622	0.497124	2.87124
TGAGACTGTGTATTCG-1_2	Collecting duct principal	0.58997	0.684453	0.653209	0.59101	0.51423	3.03287
TGAGCATGTCGCACAC-1_2	Collecting duct principal	0.275329	0.520952	0.219413	0.219132	0.22896	1.46379
TGAGCGCGTCCAAGAG-1_2	Collecting duct principal	0.486273	0.555316	0.44253	0.409413	0.444858	2.33839
TGAGGAGTCGACACCG-1_2	Collecting duct principal	0.307491	0.470561	0.353221	0.265614	0.184584	1.58147
TGATCAGAGTGGTTCT-1_2	Collecting duct principal	0.52833	0.625058	0.637494	0.628935	0.486612	2.90643
TGATCAGTCTCTGAGA-1_2	Collecting duct principal	0.579981	0.673053	0.604521	0.549435	0.513689	2.92068
TGATCTTCAAGTGCAG-1_2	Collecting duct principal	0.266209	0.43406	0.2739	0.220195	0.152126	1.34649
TGATCTTCACTAGTAC-1_2	Collecting duct principal	0.138327	0.404637	0.0601805	0.0809097	0.164215	0.84827
TGATCTTGTTATGACC-1_2	Collecting duct principal	0.300411	0.458175	0.527757	0.396154	0.186917	1.86941
TGATTCTTCGAAGAAT-1_2	Collecting duct principal	0.655915	0.685425	0.800624	0.757936	0.571486	3.47139
TGATTTCGTCTCAAGT-1_2	Collecting duct principal	0.666217	0.69555	0.680699	0.700983	0.623261	3.36671
TGATTTCTCAGACCGC-1_2	Collecting duct principal	0.648008	0.72965	0.764731	0.696165	0.618495	3.45705
TGCCGAGCAAAGGAGA-1_2	Collecting duct principal	0.291231	0.437393	0.308939	0.244085	0.189573	1.47122
TGCCGAGGTACCGTCG-1_2	Collecting duct principal	0.269338	0.43955	0.262941	0.225349	0.167077	1.36425
TGCGATAAGCAAGTGC-1_2	Collecting duct principal	0.171641	0.464881	0.129548	0.126113	0.126124	1.01831
TGCGATAGTGTGATGG-1_2	Collecting duct principal	0.288741	0.487658	0.270191	0.220504	0.209866	1.47696
TGCTCCACATGGGCAA-1_2	Collecting duct principal	0.113193	0.403266	0.0550481	0.0850472	0.241773	0.898328
TGCTCGTCACAATGAA-1_2	Collecting duct principal	0.483896	0.545144	0.460136	0.414064	0.375474	2.27871
TGCTGAAAGTAGAATC-1_2	Collecting duct principal	0.571354	0.608198	0.586762	0.570272	0.493397	2.82998
TGCTTCGGTAGTATAG-1_2	Collecting duct principal	0.29366	0.473661	0.25921	0.220144	0.194175	1.44085
TGCTTGCGTACAAGTA-1_2	Collecting duct principal	0.357124	0.469262	0.371703	0.339471	0.222608	1.76017
TGGAACTAGATGTAGT-1_2	Collecting duct principal	0.686481	0.708958	0.808383	0.764101	0.620893	3.58882
TGGAACTGTCATAGTC-1_2	Collecting duct principal	0.53693	0.61181	0.706663	0.620382	0.443576	2.91936
TGGAGAGAGGCAGCTA-1_2	Collecting duct principal	0.336431	0.438561	0.358187	0.271914	0.211756	1.61685
TGGATCAAGGCATCTT-1_2	Collecting duct principal	0.652729	0.677441	0.699076	0.664797	0.587409	3.28145
TGGGATTGTAATGCTC-1_2	Collecting duct principal	0.360422	0.488297	0.406096	0.346194	0.209922	1.81093
TGGGCGTGTGAATAAC-1_2	Collecting duct principal	0.542587	0.625881	0.54349	0.501651	0.478538	2.69215
TGGGCGTGTGTATTGC-1_2	Collecting duct principal	0.313802	0.490578	0.264784	0.221414	0.221681	1.51226
TGGGCGTTCTATTTCG-1_2	Collecting duct principal	0.211321	0.475478	0.0990407	0.104886	0.357045	1.24777
TGGTACAGTATGATCC-1_2	Collecting duct principal	0.559468	0.629144	0.554469	0.537011	0.524581	2.80467
TGGTAGTGTACACGTT-1_2	Collecting duct principal	0.692901	0.716579	0.676628	0.665851	0.634332	3.38629
TGGTTAGAGCTAATGA-1_2	Collecting duct principal	0.650613	0.7302	0.688392	0.688958	0.584873	3.34304
TGGTTAGCACGTTGGC-1_2	Collecting duct principal	0.369578	0.52324	0.322092	0.313829	0.30018	1.82892
TGTAACGAGGAGAGTA-1_2	Collecting duct principal	0.593831	0.663424	0.63727	0.578647	0.512209	2.98538
TGTAAGCGTGCTTCAA-1_2	Collecting duct principal	0.658429	0.708958	0.834714	0.782809	0.614243	3.59915
TGTAGACTCAGTCACA-1_2	Collecting duct principal	0.592971	0.655626	0.78065	0.71346	0.557013	3.29972
TGTCCACCACTTCAGA-1_2	Collecting duct principal	0.281777	0.543952	0.158284	0.181164	0.358725	1.5239
TGTCCACTCGTAGTCA-1_2	Collecting duct principal	0.671473	0.750626	0.738294	0.705053	0.636672	3.50212
TGTCCCAAGAGATGCC-1_2	Collecting duct principal	0.580583	0.550715	0.572569	0.568568	0.505616	2.77805
TGTCCCAAGCTGGAGT-1_2	Collecting duct principal	0.647591	0.722252	0.672016	0.674949	0.604236	3.32104
TGTGGCGAGGTTGGAC-1_2	Collecting duct principal	0.534228	0.580154	0.469543	0.47113	0.470318	2.52537
TGTGTGAGTGTCCTAA-1_2	Collecting duct principal	0.618919	0.73862	0.739247	0.677063	0.589176	3.36303
TGTTACTAGGGAGATA-1_2	Collecting duct principal	0.616238	0.668714	0.676528	0.638843	0.48226	3.08258
TGTTACTTCCTAACAG-1_2	Collecting duct principal	0.524476	0.553298	0.535241	0.513409	0.453174	2.5796
TGTTCCGCAAGTCCCG-1_2	Collecting duct principal	0.226505	0.503423	0.130783	0.121965	0.317664	1.30034
TGTTCCGTCAAAGAAC-1_2	Collecting duct principal	0.229019	0.511037	0.131103	0.164196	0.345474	1.38083
TGTTCCGTCACAAGAA-1_2	Collecting duct principal	0.603239	0.627346	0.776225	0.722874	0.552114	3.2818
TGTTGAGGTACTAACC-1_2	Collecting duct principal	0.592581	0.658726	0.561376	0.548344	0.559256	2.92028
TGTTGGAAGTGATCGG-1_2	Collecting duct principal	0.261738	0.498741	0.120429	0.116415	0.341258	1.33858
TTAATCCGTCTGGTTA-1_2	Collecting duct principal	0.675282	0.715806	0.720448	0.662136	0.561952	3.33562
TTACCGCCAGTCTTCC-1_2	Collecting duct principal	0.367775	0.476497	0.337521	0.324114	0.234185	1.74009
TTAGGGTGTTGTAAAG-1_2	Collecting duct principal	0.634131	0.709384	0.728304	0.673541	0.570833	3.31619
TTAGGGTTCGGATTAC-1_2	Collecting duct principal	0.240185	0.461575	0.201634	0.185191	0.153237	1.24182
TTATTGCAGCAAGGAA-1_2	Collecting duct principal	0.475272	0.539384	0.441158	0.404962	0.401993	2.26277
TTCACGCCATTGCAAC-1_2	Collecting duct principal	0.467067	0.538915	0.54169	0.439685	0.339768	2.32713
TTCAGGAAGAAGGATG-1_2	Collecting duct principal	0.337708	0.602052	0.227202	0.253283	0.39915	1.81939
TTCCTTCTCGCTGATA-1_2	Collecting duct principal	0.501263	0.567239	0.613082	0.529187	0.384971	2.59574
TTCGATTGTATGCGTT-1_2	Collecting duct principal	0.370885	0.619821	0.207318	0.2399	0.538852	1.97678
TTCGATTTCTTTGCGC-1_2	Collecting duct principal	0.174171	0.472975	0.109142	0.121193	0.247723	1.1252
TTCGCTGAGGCTGTAG-1_2	Collecting duct principal	0.287431	0.504511	0.244737	0.192974	0.220446	1.4501
TTCTAACAGTGGCAGT-1_2	Collecting duct principal	0.511863	0.521918	0.48665	0.448205	0.433638	2.40227
TTCTAGTCAGGCTTGC-1_2	Collecting duct principal	0.34166	0.507322	0.372226	0.312619	0.226994	1.76082
TTCTAGTGTACTCAAC-1_2	Collecting duct principal	0.327597	0.469868	0.443113	0.379069	0.196323	1.81597
TTCTGTAGTACGCTTA-1_2	Collecting duct principal	0.301083	0.452988	0.278937	0.235693	0.197201	1.4659
TTCTTGAGTAGAGTTA-1_2	Collecting duct principal	0.193285	0.463992	0.108888	0.102613	0.190519	1.0593
TTGAACGGTATCCTCC-1_2	Collecting duct principal	0.32805	0.504205	0.326786	0.26215	0.222566	1.64376
TTGGGATAGCACTAGG-1_2	Collecting duct principal	0.533787	0.599348	0.502569	0.443507	0.45062	2.52983
TTGGGATCAAGGTCGA-1_2	Collecting duct principal	0.547883	0.624123	0.50446	0.456045	0.488829	2.62134
TTGTGTTTCGCCTATC-1_2	Collecting duct principal	0.26272	0.433507	0.278209	0.21939	0.164403	1.35823
TTGTTTGCAAGAGTAT-1_2	Collecting duct principal	0.139078	0.401934	0.0549817	0.06674	0.224407	0.887141
TTTACTGTCGAGAGCA-1_2	Collecting duct principal	0.145298	0.42515	0.138102	0.102592	0.0732635	0.884406
TTTCATGTCTCCAATT-1_2	Collecting duct principal	0.390195	0.524445	0.388715	0.330421	0.284377	1.91815
TTTCCTCAGAGCCGTA-1_2	Collecting duct principal	0.143881	0.449965	0.0826276	0.0723609	0.326112	1.07495
TTTCCTCCAGCGTGCT-1_2	Collecting duct principal	0.617904	0.641879	0.633534	0.609453	0.541259	3.04403
TTTCCTCGTGTTGCCG-1_2	Collecting duct principal	0.233977	0.489669	0.135453	0.126297	0.22671	1.21211
TTTGGAGTCTTTCTAG-1_2	Collecting duct principal	0.569269	0.624685	0.563294	0.539578	0.45904	2.75587
AAACGAAGTACAAGCG-1_3	Collecting duct principal	0.203053	0.472126	0.134856	0.0940924	0.154944	1.05907
AAACGAATCGTCGCTT-1_3	Collecting duct principal	0.247833	0.47985	0.212602	0.183528	0.158976	1.28279
AAAGAACCATAGACTC-1_3	Collecting duct principal	0.430628	0.510092	0.452797	0.417539	0.337444	2.1485
AAAGGGCCATGATGCT-1_3	Collecting duct principal	0.292836	0.469256	0.45257	0.347677	0.183714	1.74605
AAAGGTACACTCCGGA-1_3	Collecting duct principal	0.273885	0.428063	0.446751	0.312518	0.146977	1.6082
AAAGGTAGTCAGATTC-1_3	Collecting duct principal	0.202168	0.433827	0.205679	0.153821	0.107637	1.10313
AAAGTCCTCTGGAGAG-1_3	Collecting duct principal	0.326931	0.510331	0.44655	0.339489	0.214596	1.8379
AAAGTGATCATCTACT-1_3	Collecting duct principal	0.269894	0.469056	0.356057	0.218862	0.131064	1.44493
AAATGGAGTGCATACT-1_3	Collecting duct principal	0.134783	0.398305	0.0547893	0.0812271	0.179155	0.848258
AAATGGATCATCGACA-1_3	Collecting duct principal	0.462124	0.570115	0.531436	0.442811	0.333572	2.34006
AACAAAGAGTGCGACA-1_3	Collecting duct principal	0.252013	0.420858	0.326275	0.251671	0.139451	1.39027
AACAACCTCCTCCACA-1_3	Collecting duct principal	0.125894	0.365836	0.0330074	0.03998	0.162027	0.726744
AACAGGGTCCTGTACC-1_3	Collecting duct principal	0.384048	0.539887	0.338677	0.304679	0.304474	1.87177
AACAGGGTCTGCTCTG-1_3	Collecting duct principal	0.387018	0.515459	0.377415	0.339459	0.292775	1.91213
AACCAACTCAGGGATG-1_3	Collecting duct principal	0.294915	0.485414	0.279872	0.212139	0.20115	1.47349
AACCACACAAGTACCT-1_3	Collecting duct principal	0.0594451	0.348519	0.0220519	0.0363669	0.139025	0.605408
AACCACATCCTAGCGG-1_3	Collecting duct principal	0.278187	0.398548	0.316057	0.286002	0.157758	1.43655
AACCTGAAGCAGCCCT-1_3	Collecting duct principal	0.250706	0.483875	0.181543	0.165983	0.176732	1.25884
AACCTTTCAGCTAACT-1_3	Collecting duct principal	0.310394	0.468413	0.492916	0.394582	0.198257	1.86456
AACGGGATCCTCGATC-1_3	Collecting duct principal	0.358868	0.452741	0.375836	0.358899	0.259174	1.80552
AACTTCTCACGACAGA-1_3	Collecting duct principal	0.278977	0.420113	0.355849	0.302934	0.153068	1.51094
AAGACAACAATTTCCT-1_3	Collecting duct principal	0.390878	0.501765	0.489236	0.403331	0.280464	2.06567
AAGATAGAGCAAATGT-1_3	Collecting duct principal	0.357795	0.482707	0.336482	0.295093	0.267448	1.73952
AAGATAGTCACGACTA-1_3	Collecting duct principal	0.304959	0.524122	0.250278	0.256736	0.244391	1.58049
AAGCATCAGAACTGAT-1_3	Collecting duct principal	0.264404	0.415215	0.296741	0.215216	0.143478	1.33505
AAGCATCAGTCTGCGC-1_3	Collecting duct principal	0.118918	0.402799	0.0754248	0.0470759	0.0753041	0.719522
AAGCCATTCCATTTAC-1_3	Collecting duct principal	0.364051	0.496224	0.320975	0.3278	0.283168	1.79222
AAGCCATTCTATCGCC-1_3	Collecting duct principal	0.236954	0.42233	0.246492	0.173062	0.134758	1.2136
AAGGTAACAGCTATTG-1_3	Collecting duct principal	0.273244	0.50328	0.238918	0.212352	0.202169	1.42996
AAGTACCTCATTATCC-1_3	Collecting duct principal	0.0740092	0.380712	0.0438287	0.0338891	0.143626	0.676064
AAGTACCTCCGGTAGC-1_3	Collecting duct principal	0.258224	0.50846	0.228696	0.191359	0.223047	1.40979
AAGTGAACACTTACAG-1_3	Collecting duct principal	0.264018	0.4514	0.29234	0.217953	0.141539	1.36725
AAGTGAATCAGTGATC-1_3	Collecting duct principal	0.324201	0.447198	0.404109	0.363756	0.272383	1.81165
AAGTTCGAGAGAGGTA-1_3	Collecting duct principal	0.424919	0.52902	0.522737	0.460944	0.328784	2.2664
AATCGTGCAGGTCCCA-1_3	Collecting duct principal	0.300363	0.482693	0.24904	0.202925	0.186545	1.42157
AATCGTGGTCATCCCT-1_3	Collecting duct principal	0.0763104	0.347617	0.0220042	0.0412901	0.122518	0.609739
AATCGTGTCGCCTTGT-1_3	Collecting duct principal	0.149006	0.39672	0.0547589	0.0671617	0.145756	0.813403
AATCGTGTCGGCACTG-1_3	Collecting duct principal	0.37115	0.533345	0.591599	0.482159	0.30051	2.27876
AATGAAGTCTGGACTA-1_3	Collecting duct principal	0.17825	0.459124	0.160084	0.104178	0.119833	1.02147
AATGCCAAGGTTGGAC-1_3	Collecting duct principal	0.358671	0.496188	0.321251	0.270298	0.256778	1.70319
AATGCCACACCGTACG-1_3	Collecting duct principal	0.23078	0.506289	0.187573	0.159579	0.214094	1.29832
AATGCCACACTGTTCC-1_3	Collecting duct principal	0.274438	0.412272	0.399125	0.33266	0.146282	1.56478
AATGCCAGTATTGACC-1_3	Collecting duct principal	0.247779	0.48276	0.2126	0.175012	0.174231	1.29238
AATGCCATCCTAACAG-1_3	Collecting duct principal	0.343362	0.444428	0.355316	0.304589	0.231659	1.67935
AATGGAACATGATAGA-1_3	Collecting duct principal	0.20129	0.460453	0.123996	0.133788	0.162699	1.08223
AATTCCTGTGGAGGTT-1_3	Collecting duct principal	0.301861	0.531637	0.260476	0.282828	0.266355	1.64316
AATTTCCAGCATGCAG-1_3	Collecting duct principal	0.233385	0.422014	0.405765	0.270522	0.104584	1.43627
AATTTCCCAACCGGAA-1_3	Collecting duct principal	0.262744	0.456997	0.242403	0.203123	0.1768	1.34207
AATTTCCGTTCTCCAC-1_3	Collecting duct principal	0.259567	0.413564	0.276553	0.218025	0.133045	1.30075
ACAAAGAAGGCCCAAA-1_3	Collecting duct principal	0.117644	0.347856	0.0220172	0.0232786	0.131989	0.642785
ACAAAGATCTAGCATG-1_3	Collecting duct principal	0.337082	0.448124	0.325077	0.318739	0.236967	1.66599
ACAACCAGTGGCAACA-1_3	Collecting duct principal	0.0845273	0.329984	0.0110418	0.0172362	0.0947531	0.537542
ACACAGTAGACCAAGC-1_3	Collecting duct principal	0.165586	0.430098	0.112529	0.0930159	0.0970775	0.898307
ACACCAATCCGGTAGC-1_3	Collecting duct principal	0.402457	0.489672	0.426828	0.400593	0.301199	2.02075
ACACTGATCGTTGCCT-1_3	Collecting duct principal	0.1931	0.461951	0.13951	0.132649	0.146319	1.07353
ACAGCCGCAAGGCCTC-1_3	Collecting duct principal	0.381829	0.480466	0.578968	0.510812	0.261783	2.21386
ACAGCCGTCGTCAGAT-1_3	Collecting duct principal	0.233388	0.465034	0.206774	0.165855	0.151657	1.22271
ACATCCCTCGAACTCA-1_3	Collecting duct principal	0.399755	0.50589	0.425241	0.359514	0.263941	1.95434
ACATGCACACCCATAA-1_3	Collecting duct principal	0.466672	0.561342	0.626116	0.507161	0.359572	2.52086
ACCAAACCAGCTCTGG-1_3	Collecting duct principal	0.249657	0.437193	0.252514	0.194499	0.156362	1.29022
ACCAAACGTTTAGACC-1_3	Collecting duct principal	0.142541	0.403206	0.0550326	0.0813162	0.236457	0.918552
ACCAAACTCCCATAGA-1_3	Collecting duct principal	0.117425	0.366135	0.0330074	0.0509494	0.164595	0.732112
ACCATTTTCTAGGCAT-1_3	Collecting duct principal	0.0670752	0.338597	0.0165154	0.0210738	0.114435	0.557697
ACCCAAAGTTTGTGGT-1_3	Collecting duct principal	0.0670144	0.338627	0.0165144	0.0310947	0.110213	0.563464
ACCCTTGCATGCCGGT-1_3	Collecting duct principal	0.293043	0.525547	0.260879	0.233887	0.218585	1.53194
ACCCTTGTCGCCTTGT-1_3	Collecting duct principal	0.0591046	0.346045	0.0219368	0.0176496	0.0914099	0.536146
ACCGTTCGTCCCTGAG-1_3	Collecting duct principal	0.22273	0.477966	0.129713	0.116882	0.201366	1.14866
ACCGTTCTCAGGTGTT-1_3	Collecting duct principal	0.399588	0.512925	0.494943	0.41921	0.285757	2.11242
ACCTACCGTCAGCTTA-1_3	Collecting duct principal	0.400454	0.506306	0.632541	0.534881	0.295087	2.36927
ACGATCATCCGCAACG-1_3	Collecting duct principal	0.277834	0.430557	0.317365	0.234181	0.165167	1.4251
ACGATGTTCGCGCCAA-1_3	Collecting duct principal	0.287394	0.44849	0.327857	0.241906	0.182419	1.48807
ACGGGTCAGCCTCGTG-1_3	Collecting duct principal	0.229658	0.461964	0.201487	0.159956	0.145956	1.19902
ACGGGTCCATCCGATA-1_3	Collecting duct principal	0.488006	0.543303	0.562287	0.522831	0.40488	2.52131
ACGGTCGGTTGTGGCC-1_3	Collecting duct principal	0.229026	0.477453	0.155463	0.128664	0.16292	1.15352
ACGGTCGTCTGTACAG-1_3	Collecting duct principal	0.434452	0.555579	0.569466	0.498385	0.355122	2.413
ACGTACAAGATTGACA-1_3	Collecting duct principal	0.314592	0.458142	0.406555	0.322139	0.188063	1.68949
ACGTTCCCAAGGGTCA-1_3	Collecting duct principal	0.52118	0.728085	0.319221	0.316181	0.631688	2.51636
ACTACGACAGCATACT-1_3	Collecting duct principal	0.288057	0.472162	0.25874	0.229427	0.193353	1.44174
ACTACGACAGTGCCTG-1_3	Collecting duct principal	0.360018	0.451287	0.365793	0.332398	0.287308	1.7968
ACTATGGAGATAACAC-1_3	Collecting duct principal	0.237884	0.467471	0.191333	0.137664	0.145684	1.18004
ACTATGGTCTGATTCT-1_3	Collecting duct principal	0.329828	0.432895	0.333813	0.247412	0.214532	1.55848
ACTGATGAGCTACTAC-1_3	Collecting duct principal	0.299797	0.443799	0.299063	0.251878	0.21402	1.50856
ACTGATGGTCCACGCA-1_3	Collecting duct principal	0.314066	0.455455	0.456432	0.364307	0.196376	1.78664
ACTGATGTCCGATAGT-1_3	Collecting duct principal	0.27491	0.464758	0.2939	0.254162	0.153748	1.44148
ACTGTCCAGGCTATCT-1_3	Collecting duct principal	0.0899899	0.412665	0.0605398	0.0665131	0.264395	0.894102
ACTGTCCCACCTAAAC-1_3	Collecting duct principal	0.469651	0.516561	0.660132	0.605201	0.347744	2.59929
ACTGTGAGTATGATCC-1_3	Collecting duct principal	0.241279	0.431373	0.241971	0.18761	0.138537	1.24077
ACTGTGAGTTTACCAG-1_3	Collecting duct principal	0.227545	0.414716	0.281097	0.216514	0.102079	1.24195
ACTTTCATCTACTCAT-1_3	Collecting duct principal	0.273958	0.413127	0.308461	0.255494	0.191763	1.4428
AGAAATGAGGCAGCTA-1_3	Collecting duct principal	0.310078	0.451283	0.353419	0.272951	0.201933	1.58966
AGAAGCGGTGACACGA-1_3	Collecting duct principal	0.130731	0.436028	0.0922089	0.093779	0.147525	0.900271
AGAAGCGTCGGCCCAA-1_3	Collecting duct principal	0.333753	0.494416	0.28013	0.250494	0.2234	1.58219
AGAAGTACATCAACCA-1_3	Collecting duct principal	0.15515	0.444947	0.118246	0.0805401	0.119726	0.918609
AGAAGTATCGGAATTC-1_3	Collecting duct principal	0.31696	0.453887	0.320514	0.256517	0.217249	1.56513
AGACACTCAGCTATAC-1_3	Collecting duct principal	0.147797	0.44848	0.0825086	0.0979151	0.31617	1.09287
AGACAGGTCGTCGGGT-1_3	Collecting duct principal	0.405154	0.475069	0.464751	0.379249	0.274985	1.99921
AGACCATGTATGGAGC-1_3	Collecting duct principal	0.0502433	0.337928	0.0164822	0.0232418	0.0892753	0.517171
AGACCCGCACTCCGGA-1_3	Collecting duct principal	0.282269	0.479707	0.274576	0.241857	0.204478	1.48289
AGAGAATAGCACGATG-1_3	Collecting duct principal	0.25091	0.43962	0.430404	0.327872	0.128568	1.57737
AGAGCAGAGCACGGAT-1_3	Collecting duct principal	0.083822	0.364178	0.0329206	0.0216286	0.127523	0.630072
AGAGCAGAGCTAGAGC-1_3	Collecting duct principal	0.456786	0.533944	0.520861	0.440892	0.342757	2.29524
AGATCCAGTGGCCACT-1_3	Collecting duct principal	0.089084	0.366325	0.0330207	0.0457325	0.153085	0.687248
AGATCGTCACAACGTT-1_3	Collecting duct principal	0.317836	0.54047	0.250707	0.241606	0.277388	1.62801
AGATGCTTCCAATGCA-1_3	Collecting duct principal	0.2719	0.50839	0.223699	0.189381	0.234334	1.4277
AGCCACGGTAAGATCA-1_3	Collecting duct principal	0.315529	0.50603	0.275494	0.261115	0.224406	1.58257
AGCCACGGTTACTCAG-1_3	Collecting duct principal	0.401673	0.54315	0.528694	0.458363	0.289247	2.22113
AGCCAGCGTGCGACAA-1_3	Collecting duct principal	0.202493	0.478542	0.124774	0.123879	0.17454	1.10423
AGCGATTTCCATGAGT-1_3	Collecting duct principal	0.430291	0.532319	0.42437	0.404534	0.367071	2.15859
AGCGCCAAGACATCCT-1_3	Collecting duct principal	0.305366	0.446342	0.330259	0.261784	0.226985	1.57074
AGCGTATCACGATTCA-1_3	Collecting duct principal	0.392018	0.487335	0.41029	0.353171	0.261867	1.90468
AGCTACAAGTCTGGAG-1_3	Collecting duct principal	0.245237	0.430594	0.493587	0.345223	0.12025	1.63489
AGCTTCCTCTCGACCT-1_3	Collecting duct principal	0.30367	0.548331	0.245746	0.224546	0.280269	1.60256
AGCTTCCTCTGCGTCT-1_3	Collecting duct principal	0.379178	0.544538	0.382849	0.322053	0.271663	1.90028
AGGAATACACGCGCAT-1_3	Collecting duct principal	0.261321	0.411613	0.301937	0.22766	0.147184	1.34972
AGGAATAGTGTTATCG-1_3	Collecting duct principal	0.26382	0.498102	0.20806	0.176176	0.197622	1.34378
AGGACGAAGCTCGTGC-1_3	Collecting duct principal	0.315386	0.458974	0.309834	0.298372	0.226531	1.6091
AGGACTTTCCTTATAC-1_3	Collecting duct principal	0.31696	0.443063	0.319961	0.293326	0.204762	1.57807
AGGAGGTGTTGGTGTT-1_3	Collecting duct principal	0.382422	0.497739	0.420295	0.336897	0.281525	1.91888
AGGATAAAGATCCAAA-1_3	Collecting duct principal	0.266979	0.476337	0.384272	0.276305	0.142137	1.54603
AGGCATTCAAGCGATG-1_3	Collecting duct principal	0.286303	0.46837	0.258644	0.242352	0.193889	1.44956
AGGGTCCGTGACAGGT-1_3	Collecting duct principal	0.150903	0.424937	0.138307	0.0827844	0.0648443	0.861776
AGGGTGAGTTGTGCCG-1_3	Collecting duct principal	0.276466	0.412511	0.302511	0.24034	0.158312	1.39014
AGGGTGATCGCCGAGT-1_3	Collecting duct principal	0.374931	0.517496	0.407135	0.356359	0.271605	1.92753
AGGGTTTGTATTGCCA-1_3	Collecting duct principal	0.134637	0.423182	0.101999	0.0636966	0.0675788	0.791094
AGGTCATCACTGGATT-1_3	Collecting duct principal	0.229941	0.44844	0.185366	0.15966	0.119758	1.14316
AGGTCATCATACTGTG-1_3	Collecting duct principal	0.266307	0.428952	0.246361	0.210071	0.154682	1.30637
AGGTCTAAGCGCGTTC-1_3	Collecting duct principal	0.282211	0.461418	0.247986	0.221097	0.191126	1.40384
AGGTCTAGTACCTAAC-1_3	Collecting duct principal	0.144088	0.433344	0.107496	0.0891728	0.108895	0.882995
AGGTTACAGGCCCACT-1_3	Collecting duct principal	0.49087	0.545584	0.654122	0.561518	0.387591	2.63968
AGTACTGTCATTCATC-1_3	Collecting duct principal	0.167975	0.457689	0.134108	0.0927351	0.14644	0.998947
AGTAGCTAGACAGCGT-1_3	Collecting duct principal	0.142699	0.42795	0.0816396	0.105146	0.161228	0.918662
AGTAGCTTCCTAGCCT-1_3	Collecting duct principal	0.211412	0.446519	0.185591	0.136777	0.12189	1.10219
AGTAGTCCAATCACGT-1_3	Collecting duct principal	0.434686	0.515459	0.519535	0.439184	0.323658	2.23252
AGTCACATCGACGAGA-1_3	Collecting duct principal	0.289307	0.457776	0.32913	0.257618	0.165614	1.49945
AGTCATGAGACAACAT-1_3	Collecting duct principal	0.369417	0.483399	0.376514	0.354179	0.282451	1.86596
AGTCATGAGGATTCAA-1_3	Collecting duct principal	0.272526	0.474706	0.578793	0.41503	0.17365	1.91471
AGTGACTTCGATGCAT-1_3	Collecting duct principal	0.234157	0.47409	0.160473	0.146665	0.158986	1.17437
AGTGATCCACCCTAGG-1_3	Collecting duct principal	0.295988	0.454976	0.353095	0.295052	0.210195	1.60931
AGTGTTGTCCCTGGTT-1_3	Collecting duct principal	0.332215	0.484541	0.479507	0.429138	0.224745	1.95015
AGTTCCCAGTCGAGGT-1_3	Collecting duct principal	0.45779	0.544552	0.497804	0.453845	0.356335	2.31033
AGTTCGAGTCGCAGTC-1_3	Collecting duct principal	0.158004	0.40789	0.0603131	0.0919615	0.195696	0.913865
ATACTTCGTCAGCTTA-1_3	Collecting duct principal	0.0706897	0.398238	0.0547961	0.0617296	0.178364	0.763817
ATAGACCGTCCTTGTC-1_3	Collecting duct principal	0.308057	0.465696	0.284677	0.247879	0.205357	1.51167
ATAGACCTCCTTATAC-1_3	Collecting duct principal	0.151925	0.423449	0.0711928	0.0964615	0.221138	0.964165
ATAGAGAGTCCACGCA-1_3	Collecting duct principal	0.443289	0.543346	0.443746	0.403478	0.357812	2.19167
ATCACAGTCGGTCTAA-1_3	Collecting duct principal	0.301615	0.50279	0.254598	0.226938	0.227564	1.51351
ATCATTCAGCATCAGG-1_3	Collecting duct principal	0.417538	0.51154	0.582344	0.495062	0.314344	2.32083
ATCCACCAGAGAAGGT-1_3	Collecting duct principal	0.278621	0.456917	0.269122	0.237724	0.184062	1.42645
ATCCACCAGCATTGAA-1_3	Collecting duct principal	0.406956	0.487205	0.40193	0.338172	0.30105	1.93531
ATCCACCCATAAGCGG-1_3	Collecting duct principal	0.389802	0.467198	0.416537	0.384887	0.310677	1.9691
ATCCCTGAGATGTTCC-1_3	Collecting duct principal	0.18823	0.425007	0.0712548	0.0895711	0.235178	1.00924
ATCCTATAGACGGTCA-1_3	Collecting duct principal	0.176821	0.413594	0.0758857	0.0734107	0.110805	0.850517
ATCCTATCAGCTCATA-1_3	Collecting duct principal	0.226642	0.455691	0.221855	0.184032	0.156654	1.24487
ATCCTATCATGCCATA-1_3	Collecting duct principal	0.124964	0.390687	0.0493686	0.0654409	0.175492	0.805953
ATCGATGCAATGTGGG-1_3	Collecting duct principal	0.34432	0.448809	0.403035	0.329447	0.224673	1.75028
ATCGTAGTCAGGAAAT-1_3	Collecting duct principal	0.587611	0.608607	0.567643	0.571845	0.503349	2.83906
ATCGTGACAAGGCTTT-1_3	Collecting duct principal	0.320827	0.510375	0.254839	0.222817	0.227762	1.53662
ATCGTGAGTTGGACCC-1_3	Collecting duct principal	0.292395	0.457473	0.273747	0.236764	0.196683	1.45706
ATCTTCAAGGTCACCC-1_3	Collecting duct principal	0.410389	0.491889	0.411233	0.385425	0.283677	1.98261
ATCTTCATCAGGAAGC-1_3	Collecting duct principal	0.256752	0.439424	0.367423	0.249267	0.1082	1.42107
ATGACCACACGCTGTG-1_3	Collecting duct principal	0.515298	0.577597	0.57303	0.526849	0.385978	2.57875
ATGAGGGGTATCGAAA-1_3	Collecting duct principal	0.227083	0.470691	0.207047	0.181568	0.148293	1.23468
ATGAGTCCATAGAAAC-1_3	Collecting duct principal	0.105791	0.38835	0.0492552	0.0530232	0.146928	0.743347
ATGAGTCCATCGAACT-1_3	Collecting duct principal	0.293708	0.504042	0.22897	0.226719	0.20856	1.462
ATGGAGGTCTGCGGAC-1_3	Collecting duct principal	0.332187	0.459331	0.355491	0.26559	0.237638	1.65024
ATGGATCAGATTACCC-1_3	Collecting duct principal	0.421122	0.503403	0.443029	0.396646	0.343838	2.10804
ATGGGTTGTATCAGGG-1_3	Collecting duct principal	0.234908	0.483176	0.207449	0.185882	0.161548	1.27296
ATGGTTGCACGTACTA-1_3	Collecting duct principal	0.212148	0.421268	0.245938	0.171693	0.0981231	1.14917
ATGTCCCTCAAGGCTT-1_3	Collecting duct principal	0.24438	0.424438	0.32966	0.239489	0.130505	1.36847
ATGTCCCTCTTCTCAA-1_3	Collecting duct principal	0.32277	0.469655	0.305055	0.235535	0.194879	1.52789
ATTACTCAGACTACGG-1_3	Collecting duct principal	0.294456	0.443582	0.323204	0.282134	0.202849	1.54623
ATTACTCCATATGCGT-1_3	Collecting duct principal	0.340976	0.50277	0.427877	0.327781	0.239692	1.8391
ATTATCCTCTCAACCC-1_3	Collecting duct principal	0.367204	0.475052	0.371218	0.323491	0.273876	1.81084
ATTCACTAGGAAAGAC-1_3	Collecting duct principal	0.440939	0.536944	0.394653	0.402693	0.386915	2.16214
ATTCACTCAGCAATTC-1_3	Collecting duct principal	0.289364	0.435022	0.514813	0.400304	0.17682	1.81632
ATTCACTCAGCTCTGG-1_3	Collecting duct principal	0.0899139	0.376323	0.038564	0.0468222	0.191335	0.742959
ATTCAGGCAGAGCGTA-1_3	Collecting duct principal	0.388824	0.5033	0.347554	0.313867	0.30058	1.85412
ATTCATCCAGGTTCGC-1_3	Collecting duct principal	0.409106	0.506066	0.474687	0.402281	0.27722	2.06936
ATTCATCTCAGACATC-1_3	Collecting duct principal	0.282734	0.438957	0.308129	0.229212	0.16417	1.4232
ATTCCATCAGCAGATG-1_3	Collecting duct principal	0.147599	0.402829	0.0653066	0.0811043	0.11898	0.815819
ATTCTTGTCCAGCTCT-1_3	Collecting duct principal	0.300217	0.450557	0.299143	0.228701	0.211748	1.49037
ATTGGGTGTGAGTAAT-1_3	Collecting duct principal	0.249311	0.466466	0.217086	0.179743	0.162752	1.27536
ATTGGGTTCCCGAAAT-1_3	Collecting duct principal	0.383333	0.45655	0.423339	0.358083	0.246266	1.86757
ATTGGGTTCGGCTGGT-1_3	Collecting duct principal	0.19887	0.467817	0.129474	0.117848	0.168603	1.08261
ATTGTTCCATAGACTC-1_3	Collecting duct principal	0.18664	0.374785	0.0385027	0.0473438	0.177346	0.824618
ATTTCACAGGTTGTTC-1_3	Collecting duct principal	0.238656	0.478468	0.212452	0.180433	0.148515	1.25852
CAAAGAATCTAAGCCA-1_3	Collecting duct principal	0.246596	0.471646	0.248232	0.192144	0.179387	1.33801
CAACAACAGTTGAAAC-1_3	Collecting duct principal	0.305512	0.473221	0.290117	0.274887	0.200807	1.54454
CAACAGTCATGCGGTC-1_3	Collecting duct principal	0.405765	0.497416	0.431721	0.373293	0.300163	2.00836
CAACCAAAGCAGCACA-1_3	Collecting duct principal	0.340048	0.488953	0.598054	0.453744	0.257669	2.13847
CAACCTCAGACACACG-1_3	Collecting duct principal	0.557346	0.773776	0.346814	0.372515	0.70265	2.7531
CAACCTCCATGTGCCG-1_3	Collecting duct principal	0.116741	0.366255	0.0330217	0.0480677	0.170757	0.734843
CAACGGCAGTAGGGTC-1_3	Collecting duct principal	0.0835454	0.400169	0.0548863	0.0837112	0.204539	0.826851
CAACGGCCACATATGC-1_3	Collecting duct principal	0.397186	0.469725	0.356902	0.307527	0.289684	1.82102
CAAGACTTCTGAGATC-1_3	Collecting duct principal	0.239689	0.452229	0.0877473	0.112863	0.295986	1.18851
CAAGAGGTCACTCACC-1_3	Collecting duct principal	0.349031	0.482227	0.341374	0.296528	0.240836	1.71
CAAGCTAGTGCAACGA-1_3	Collecting duct principal	0.255631	0.435645	0.325321	0.259252	0.133727	1.40958
CAAGGGAAGACTGGGT-1_3	Collecting duct principal	0.377868	0.507551	0.347244	0.318615	0.327036	1.87831
CAAGGGAAGAGGATCC-1_3	Collecting duct principal	0.229366	0.429941	0.215943	0.157626	0.124654	1.15753
CAATACGAGTATAGGT-1_3	Collecting duct principal	0.418295	0.518472	0.475194	0.400334	0.318712	2.13101
CAATCGAGTACTGCCG-1_3	Collecting duct principal	0.34673	0.444791	0.355767	0.319861	0.275021	1.74217
CAATGACAGGAGGGTG-1_3	Collecting duct principal	0.177961	0.447381	0.113177	0.0994431	0.128799	0.966762
CACAACACATCGATGT-1_3	Collecting duct principal	0.230448	0.429505	0.26702	0.184779	0.117061	1.22881
CACAACAGTACGATCT-1_3	Collecting duct principal	0.355075	0.49961	0.555911	0.451479	0.295691	2.15777
CACACAAGTTCATCTT-1_3	Collecting duct principal	0.011281	0.329185	0.0110018	0.0241036	0.0842615	0.459833
CACAGGCAGGCCTTGC-1_3	Collecting duct principal	0.299344	0.468527	0.248016	0.242376	0.189719	1.44798
CACGAATCAAAGCTCT-1_3	Collecting duct principal	0.32056	0.486636	0.359401	0.28747	0.185224	1.63929
CACGGGTAGACCATTC-1_3	Collecting duct principal	0.366605	0.462833	0.506491	0.450806	0.281596	2.06833
CACGTGGGTCTCCTGT-1_3	Collecting duct principal	0.2297	0.42518	0.231432	0.177395	0.113347	1.17705
CACTGAAGTATCGATC-1_3	Collecting duct principal	0.413775	0.51976	0.518778	0.466407	0.311118	2.22984
CACTTCGAGTAGCATA-1_3	Collecting duct principal	0.262975	0.39628	0.281861	0.239467	0.138588	1.31917
CACTTCGCACAGTACT-1_3	Collecting duct principal	0.296727	0.496011	0.275022	0.222808	0.228356	1.51892
CAGATACAGTAGGTTA-1_3	Collecting duct principal	0.24483	0.475219	0.217219	0.185145	0.17539	1.2978
CAGATACCAACAGCCC-1_3	Collecting duct principal	0.104454	0.40509	0.0551172	0.0722761	0.256421	0.893358
CAGATTGAGCCAAGTG-1_3	Collecting duct principal	0.189489	0.41965	0.179509	0.112293	0.0694732	0.970413
CAGATTGTCTCCGATC-1_3	Collecting duct principal	0.437331	0.561039	0.530594	0.444494	0.315214	2.28867
CAGCAATAGAAGGTAG-1_3	Collecting duct principal	0.375317	0.485763	0.351979	0.302211	0.286031	1.8013
CAGCAGCGTCCAGCCA-1_3	Collecting duct principal	0.258208	0.432229	0.45437	0.315858	0.144384	1.60505
CAGCCAGCAATGGGTG-1_3	Collecting duct principal	0.238148	0.402943	0.251343	0.197851	0.128196	1.21848
CAGGTATCATAGGCGA-1_3	Collecting duct principal	0.364447	0.482001	0.371489	0.327945	0.266497	1.81238
CAGTGCGCAGTCAACT-1_3	Collecting duct principal	0.246493	0.464261	0.206721	0.165878	0.152393	1.23575
CATACAGCATTACGGT-1_3	Collecting duct principal	0.179156	0.451623	0.134024	0.115938	0.117371	0.998112
CATACAGGTGGCTTAT-1_3	Collecting duct principal	0.259133	0.440396	0.24221	0.177768	0.148878	1.26838
CATACAGTCAGCAATC-1_3	Collecting duct principal	0.37653	0.453537	0.4059	0.390179	0.295158	1.9213
CATACCCCAATGACCT-1_3	Collecting duct principal	0.125161	0.357052	0.0275206	0.0326758	0.148114	0.690524
CATCCACGTGTATTCG-1_3	Collecting duct principal	0.378923	0.44826	0.418294	0.372567	0.252076	1.87012
CATCCCATCGTACACA-1_3	Collecting duct principal	0.330202	0.428719	0.354352	0.299058	0.222824	1.63516
CATCCGTCAACACGTT-1_3	Collecting duct principal	0.124544	0.374925	0.0384967	0.052988	0.176717	0.767671
CATCGCTTCTGCTTTA-1_3	Collecting duct principal	0.243556	0.443815	0.447275	0.335227	0.153734	1.62361
CATCGCTTCTTCGTAT-1_3	Collecting duct principal	0.256488	0.407081	0.35374	0.284351	0.14275	1.44441
CATCGTCGTCATCTAG-1_3	Collecting duct principal	0.173551	0.452908	0.134028	0.0966796	0.124989	0.982155
CATCGTCTCGTCGGGT-1_3	Collecting duct principal	0.204147	0.489815	0.135378	0.120025	0.227838	1.1772
CATGCAAAGGGCAGAG-1_3	Collecting duct principal	0.438477	0.540213	0.424481	0.405543	0.336782	2.1455
CATGCCTGTATCTTCT-1_3	Collecting duct principal	0.28015	0.435741	0.293236	0.230289	0.162915	1.40233
CATGCCTGTCAATGGG-1_3	Collecting duct principal	0.457397	0.564332	0.570481	0.501361	0.374095	2.46767
CATGGATTCGTCCTTG-1_3	Collecting duct principal	0.0631568	0.34787	0.0220172	0.0423854	0.129692	0.605121
CATTCCGTCGTCCTCA-1_3	Collecting duct principal	0.38617	0.516797	0.425959	0.364477	0.277098	1.9705
CATTCTAAGTTGCGAG-1_3	Collecting duct principal	0.362057	0.460436	0.465871	0.395916	0.245952	1.93023
CATTGCCCAATCGAAA-1_3	Collecting duct principal	0.158044	0.438575	0.112869	0.0756093	0.1045	0.889597
CATTGTTCAAATGAGT-1_3	Collecting duct principal	0.622564	0.665538	0.71684	0.671682	0.519988	3.19661
CATTGTTGTGTTAGCT-1_3	Collecting duct principal	0.222344	0.461954	0.108652	0.12927	0.196816	1.11904
CATTTCAAGTGATTCC-1_3	Collecting duct principal	0.33067	0.450661	0.359384	0.278654	0.211054	1.63042
CCAATTTAGAAGGGAT-1_3	Collecting duct principal	0.264978	0.411476	0.277362	0.225011	0.16425	1.34308
CCACCATGTCCAAATC-1_3	Collecting duct principal	0.272897	0.483286	0.372151	0.253492	0.145914	1.52774
CCCAACTGTCCCTCAT-1_3	Collecting duct principal	0.243638	0.433121	0.277312	0.189828	0.116265	1.26016
CCCAACTGTCCCTGAG-1_3	Collecting duct principal	0.266416	0.451746	0.459117	0.342794	0.122913	1.64299
CCCGAAGAGGGTTAAT-1_3	Collecting duct principal	0.38517	0.453038	0.39577	0.347389	0.296267	1.87763
CCCGGAAAGTAGTCAA-1_3	Collecting duct principal	0.235175	0.414542	0.286222	0.19588	0.146088	1.27791
CCCGGAATCCAATGCA-1_3	Collecting duct principal	0.306594	0.431393	0.333859	0.27348	0.206747	1.55207
CCCGGAATCGAGAGAC-1_3	Collecting duct principal	0.198329	0.449668	0.185667	0.160962	0.109094	1.10372
CCCTAACCAATTGCCA-1_3	Collecting duct principal	0.432671	0.539581	0.511976	0.446689	0.333336	2.26425
CCCTAACTCCCTTTGG-1_3	Collecting duct principal	0.370408	0.484525	0.434841	0.374271	0.256055	1.9201
CCCTAACTCGGACTGC-1_3	Collecting duct principal	0.282905	0.422413	0.312924	0.304613	0.161323	1.48418
CCCTCAAGTGATCATC-1_3	Collecting duct principal	0.351871	0.448696	0.360004	0.345347	0.231678	1.7376
CCCTCTCAGGAGAGTA-1_3	Collecting duct principal	0.0662028	0.329704	0.011028	0.0206508	0.0706165	0.498202
CCCTTAGGTGTGTCGC-1_3	Collecting duct principal	0.280758	0.506662	0.203204	0.189092	0.208955	1.38867
CCGATGGCAGTTTCGA-1_3	Collecting duct principal	0.240477	0.466659	0.211861	0.164817	0.155399	1.23921
CCGATGGGTGCGTGCT-1_3	Collecting duct principal	0.327862	0.5026	0.488899	0.366769	0.23778	1.92391
CCGGGTAGTCAACCAT-1_3	Collecting duct principal	0.213537	0.488403	0.16637	0.128209	0.156869	1.15339
CCGGGTATCGCATGAT-1_3	Collecting duct principal	0.323347	0.497143	0.310659	0.239759	0.263725	1.63463
CCGGTAGGTGTAAACA-1_3	Collecting duct principal	0.505495	0.576092	0.621996	0.576902	0.461616	2.7421
CCGGTGAAGCTACTGT-1_3	Collecting duct principal	0.316404	0.470135	0.31005	0.271305	0.203505	1.5714
CCGGTGATCCTGGTCT-1_3	Collecting duct principal	0.252022	0.404524	0.305108	0.230125	0.118684	1.31046
CCGTGAGAGTCACGCC-1_3	Collecting duct principal	0.214613	0.464315	0.191279	0.146237	0.15308	1.16952
CCGTTCACAGGACTTT-1_3	Collecting duct principal	0.233053	0.494763	0.171684	0.177428	0.194835	1.27176
CCTCAACAGGAAAGAC-1_3	Collecting duct principal	0.237406	0.469086	0.217206	0.178923	0.166002	1.26862
CCTCAACAGTGAGTTA-1_3	Collecting duct principal	0.164136	0.442207	0.118285	0.101197	0.10661	0.932436
CCTCTAGTCACTCGAA-1_3	Collecting duct principal	0.209053	0.419054	0.0659126	0.0875188	0.247015	1.02855
CCTCTCCCACACGGTC-1_3	Collecting duct principal	0.148462	0.43105	0.133471	0.0921949	0.0785831	0.883761
CCTGTTGTCACCGCTT-1_3	Collecting duct principal	0.121973	0.394589	0.0495532	0.0721922	0.225372	0.863679
CCTTGTGGTAACAAGT-1_3	Collecting duct principal	0.242507	0.49394	0.15617	0.173521	0.21584	1.28198
CGAATTGAGATGTTCC-1_3	Collecting duct principal	0.32363	0.449485	0.33038	0.295482	0.245751	1.64473
CGAGGAACACTGGATT-1_3	Collecting duct principal	0.171389	0.435125	0.138689	0.0670832	0.0702488	0.882536
CGAGGCTCAGACACCC-1_3	Collecting duct principal	0.287455	0.449815	0.521037	0.380319	0.167424	1.80605
CGAGGCTCAGCAGTGA-1_3	Collecting duct principal	0.260315	0.425693	0.282882	0.198226	0.169916	1.33703
CGATCGGGTCTCAAGT-1_3	Collecting duct principal	0.292617	0.458651	0.273573	0.264715	0.204565	1.49412
CGATCGGGTGGTTTGT-1_3	Collecting duct principal	0.409394	0.470458	0.401395	0.324297	0.288021	1.89357
CGATGCGAGGGACAGG-1_3	Collecting duct principal	0.287869	0.447887	0.299218	0.227811	0.178931	1.44172
CGATGCGAGGTTCTAC-1_3	Collecting duct principal	0.399028	0.529526	0.465982	0.364109	0.290502	2.04915
CGCATAAGTCCCTCAT-1_3	Collecting duct principal	0.112275	0.354006	0.0273802	0.0280359	0.0882368	0.609934
CGCGTGACATGGACAG-1_3	Collecting duct principal	0.190674	0.453114	0.149551	0.103385	0.115235	1.01196
CGGAACCCAAGACCGA-1_3	Collecting duct principal	0.400588	0.504312	0.426082	0.372154	0.288871	1.99201
CGGCAGTGTTGTGCAT-1_3	Collecting duct principal	0.22774	0.501765	0.125594	0.164804	0.32845	1.34835
CGGGACTCAGGTCCGT-1_3	Collecting duct principal	0.315191	0.458358	0.29474	0.286529	0.198252	1.55307
CGGGTCAAGAGCCATG-1_3	Collecting duct principal	0.508024	0.507128	0.590213	0.550968	0.389529	2.54586
CGGGTCAAGGTTGACG-1_3	Collecting duct principal	0.452169	0.529176	0.53154	0.485209	0.373633	2.37173
CGGGTCATCTGCTTTA-1_3	Collecting duct principal	0.340103	0.43373	0.339536	0.287856	0.255263	1.65649
CGGTCAGCATCCGATA-1_3	Collecting duct principal	0.225283	0.475518	0.191586	0.155117	0.172156	1.21966
CGGTCAGGTCACTTCC-1_3	Collecting duct principal	0.134816	0.385646	0.0440615	0.0396877	0.209208	0.813419
CGGTCAGGTCTGTCCT-1_3	Collecting duct principal	0.221277	0.434899	0.276901	0.141804	0.105316	1.1802
CGTAAGTCACAAAGTA-1_3	Collecting duct principal	0.323204	0.483706	0.335526	0.249813	0.217526	1.60978
CGTAAGTGTTAAGGGC-1_3	Collecting duct principal	0.38517	0.446352	0.380576	0.327808	0.291172	1.83108
CGTAAGTTCCAAGGGA-1_3	Collecting duct principal	0.169811	0.449855	0.113273	0.0959803	0.146037	0.974957
CGTGAATCAGCTTTGA-1_3	Collecting duct principal	0.26527	0.474843	0.238329	0.17761	0.172747	1.3288
CGTGTCTAGTGCTACT-1_3	Collecting duct principal	0.268596	0.471476	0.31222	0.214051	0.144082	1.41043
CGTTAGAGTACAAAGT-1_3	Collecting duct principal	0.299928	0.474673	0.289449	0.253672	0.231204	1.54893
CTAACCCAGTATTCCG-1_3	Collecting duct principal	0.372885	0.484718	0.425764	0.351012	0.281671	1.91605
CTAACCCGTCGCATGC-1_3	Collecting duct principal	0.209357	0.460905	0.149832	0.13974	0.126197	1.08603
CTAAGTGGTAGCTGCC-1_3	Collecting duct principal	0.201417	0.45143	0.0877146	0.123092	0.286242	1.1499
CTAAGTGTCAGGAAGC-1_3	Collecting duct principal	0.250128	0.50845	0.182376	0.124531	0.214903	1.28039
CTACAGAGTAATTGGA-1_3	Collecting duct principal	0.337674	0.450924	0.364658	0.29741	0.244587	1.69525
CTACATTGTCCCTGTT-1_3	Collecting duct principal	0.210072	0.4916	0.145849	0.130093	0.210778	1.18839
CTACATTGTTCCTTGC-1_3	Collecting duct principal	0.259756	0.422643	0.272818	0.203518	0.15576	1.31449
CTACCCACACCGGTCA-1_3	Collecting duct principal	0.390021	0.462074	0.544345	0.458646	0.244238	2.09933
CTACCCATCCTACTGC-1_3	Collecting duct principal	0.249533	0.416377	0.266872	0.224007	0.158016	1.31481
CTACCCATCGACGACC-1_3	Collecting duct principal	0.302041	0.419993	0.414904	0.305689	0.187025	1.62965
CTACCTGGTAGCTGCC-1_3	Collecting duct principal	0.3937	0.464901	0.465516	0.424385	0.295392	2.04389
CTACTATAGCTTTCTT-1_3	Collecting duct principal	0.355214	0.539135	0.291997	0.281237	0.290276	1.75786
CTACTATAGTAACAGT-1_3	Collecting duct principal	0.326646	0.444258	0.362884	0.284149	0.192707	1.61064
CTATCCGTCTTGGCTC-1_3	Collecting duct principal	0.223949	0.42232	0.2417	0.234303	0.131814	1.25409
CTATCTAAGAGTGTTA-1_3	Collecting duct principal	0.147757	0.42856	0.0867979	0.0673067	0.137456	0.867877
CTATCTAAGTGATTCC-1_3	Collecting duct principal	0.29421	0.459364	0.269084	0.222201	0.174773	1.41963
CTATCTACACTTTAGG-1_3	Collecting duct principal	0.293812	0.458195	0.309228	0.256799	0.207643	1.52568
CTCAATTTCGTCCTTG-1_3	Collecting duct principal	0.293483	0.48315	0.406306	0.348137	0.186944	1.71802
CTCATTACAAGACAAT-1_3	Collecting duct principal	0.297143	0.460872	0.273631	0.207938	0.200565	1.44015
CTCCACACACTTGAAC-1_3	Collecting duct principal	0.35747	0.489506	0.615394	0.488489	0.240881	2.19174
CTCCCAAAGCGACTGA-1_3	Collecting duct principal	0.239379	0.48599	0.191804	0.21159	0.181358	1.31012
CTCCGATAGAGGGTAA-1_3	Collecting duct principal	0.257069	0.438371	0.242036	0.174762	0.153256	1.26549
CTCCGATAGCCGTTGC-1_3	Collecting duct principal	0.284476	0.446519	0.523447	0.415096	0.197899	1.86744
CTCCGATTCAAGCCAT-1_3	Collecting duct principal	0.338881	0.502014	0.285673	0.274829	0.24753	1.64893
CTCCGATTCTCCAAGA-1_3	Collecting duct principal	0.296508	0.48273	0.290073	0.211682	0.236251	1.51724
CTCCTCCGTATCCCTC-1_3	Collecting duct principal	0.33085	0.502957	0.31161	0.253845	0.244949	1.64421
CTCCTCCGTCAAAGTA-1_3	Collecting duct principal	0.395317	0.49098	0.3623	0.336057	0.315577	1.90023
CTCGAGGCAGCTGAAG-1_3	Collecting duct principal	0.443487	0.51748	0.473549	0.444363	0.361321	2.2402
CTGAATGAGCGCATCC-1_3	Collecting duct principal	0.379898	0.49144	0.352063	0.30901	0.299402	1.83181
CTGAATGCAGGGCTTC-1_3	Collecting duct principal	0.377378	0.45137	0.389705	0.347662	0.268181	1.8343
CTGAGGCGTAATGCGG-1_3	Collecting duct principal	0.17767	0.440702	0.118124	0.0978914	0.100385	0.934772
CTGATCCCACAATGCT-1_3	Collecting duct principal	0.235975	0.435099	0.493978	0.377783	0.1264	1.66923
CTGCAGGCACGTGTGC-1_3	Collecting duct principal	0.280381	0.497699	0.249444	0.224746	0.198379	1.45065
CTGCCATGTTGGACTT-1_3	Collecting duct principal	0.303558	0.473211	0.269298	0.203454	0.197558	1.44708
CTGCCATTCCTGTACC-1_3	Collecting duct principal	0.303576	0.454836	0.289237	0.224178	0.198614	1.47044
CTGCGAGAGACTGGGT-1_3	Collecting duct principal	0.215805	0.479734	0.119637	0.133737	0.229753	1.17867
CTGCGAGGTATCGAAA-1_3	Collecting duct principal	0.2516	0.449402	0.477785	0.323256	0.152773	1.65482
CTGCGAGTCACACGAT-1_3	Collecting duct principal	0.201426	0.43128	0.216133	0.145772	0.101267	1.09588
CTGGACGAGAGGTCGT-1_3	Collecting duct principal	0.37122	0.493967	0.347343	0.268313	0.294006	1.77485
CTGGACGGTCTACTGA-1_3	Collecting duct principal	0.11136	0.372321	0.0383772	0.0375664	0.125967	0.685592
CTGGCAGAGTCGCCAC-1_3	Collecting duct principal	0.100009	0.41627	0.0708633	0.0542376	0.157103	0.798484
CTGGCAGCAGGACATG-1_3	Collecting duct principal	0.258944	0.409725	0.416822	0.263108	0.104757	1.45336
CTGTAGATCAACACGT-1_3	Collecting duct principal	0.368575	0.458535	0.443368	0.387862	0.285701	1.94404
CTGTATTAGTCGGCAA-1_3	Collecting duct principal	0.233765	0.458275	0.201233	0.165724	0.132672	1.19167
CTTCAATTCGTGCTCT-1_3	Collecting duct principal	0.31666	0.465437	0.374303	0.306286	0.201451	1.66414
CTTCCTTTCGAATCCA-1_3	Collecting duct principal	0.348542	0.464135	0.360815	0.325469	0.244574	1.74353
CTTCTCTAGATTGCGG-1_3	Collecting duct principal	0.214173	0.414313	0.199744	0.184066	0.0982749	1.11057
CTTGAGAAGAGCCGTA-1_3	Collecting duct principal	0.326056	0.497213	0.300941	0.26558	0.224074	1.61386
CTTGAGAGTACAAACA-1_3	Collecting duct principal	0.309236	0.443352	0.334072	0.293193	0.18971	1.56956
GAACACTAGGGCCTCT-1_3	Collecting duct principal	0.245438	0.433317	0.23173	0.168469	0.129156	1.20811
GAACACTCATATCGGT-1_3	Collecting duct principal	0.207394	0.452718	0.175315	0.154558	0.113735	1.10372
GAACACTTCGTTGCCT-1_3	Collecting duct principal	0.485395	0.562667	0.67459	0.602341	0.41457	2.73956
GAAGCCCAGTTAGTGA-1_3	Collecting duct principal	0.216182	0.446659	0.2059	0.16195	0.128592	1.15928
GAAGTAAGTCGAGCTC-1_3	Collecting duct principal	0.426017	0.546173	0.458878	0.42708	0.367932	2.22608
GAATAGAAGGGTGGGA-1_3	Collecting duct principal	0.168729	0.400868	0.0549102	0.064064	0.211535	0.900107
GAATAGACAGCGTGCT-1_3	Collecting duct principal	0.227256	0.461322	0.175563	0.147997	0.134735	1.14687
GAATAGAGTAGACACG-1_3	Collecting duct principal	0.373916	0.5289	0.41623	0.341325	0.252405	1.91278
GACACGCGTGGGAGAG-1_3	Collecting duct principal	0.266775	0.470854	0.23303	0.164723	0.168664	1.30405
GACACGCGTGTTGAGG-1_3	Collecting duct principal	0.26379	0.467931	0.237961	0.222024	0.179785	1.37149
GACAGCCTCTCGCGTT-1_3	Collecting duct principal	0.300697	0.472808	0.269088	0.246208	0.202821	1.49162
GACATCACAAGAGTTA-1_3	Collecting duct principal	0.244769	0.504731	0.182456	0.184018	0.195513	1.31149
GACCAATCATGTACGT-1_3	Collecting duct principal	0.381662	0.477659	0.386964	0.325881	0.294847	1.86701
GACCCAGAGTAAATGC-1_3	Collecting duct principal	0.293052	0.458621	0.429034	0.326955	0.172717	1.68038
GACCCAGTCACCTCTG-1_3	Collecting duct principal	0.127718	0.414969	0.0657221	0.0625121	0.201218	0.872139
GACCCAGTCCACACAA-1_3	Collecting duct principal	0.163321	0.389368	0.0493057	0.0390053	0.1659	0.806901
GACCCTTCATTGGCAT-1_3	Collecting duct principal	0.28112	0.41971	0.322289	0.234268	0.155947	1.41333
GACCGTGTCATTTCGT-1_3	Collecting duct principal	0.269593	0.505673	0.228769	0.196287	0.222089	1.42241
GACCTTCGTTTCGACA-1_3	Collecting duct principal	0.0566484	0.329811	0.0110338	0.0242565	0.080095	0.501844
GACGCTGCACGGCCAT-1_3	Collecting duct principal	0.336857	0.48277	0.495754	0.407116	0.255432	1.97793
GACGCTGTCTCGTTTA-1_3	Collecting duct principal	0.443557	0.546133	0.507352	0.469857	0.354265	2.32116
GACGTTACAATACGCT-1_3	Collecting duct principal	0.339109	0.440672	0.330215	0.224861	0.237262	1.57212
GACTCAATCCGTACGG-1_3	Collecting duct principal	0.158187	0.441135	0.102877	0.0806322	0.124356	0.907187
GACTCTCGTGCCTGAC-1_3	Collecting duct principal	0.389629	0.456404	0.361842	0.360773	0.274455	1.8431
GAGAAATGTAGATCGG-1_3	Collecting duct principal	0.495949	0.570542	0.509593	0.446207	0.415615	2.43791
GAGACCCAGGTCCCGT-1_3	Collecting duct principal	0.368301	0.498582	0.581198	0.498291	0.272484	2.21886
GAGACCCTCGAGAAAT-1_3	Collecting duct principal	0.273475	0.470324	0.512009	0.383412	0.153042	1.79226
GAGACCCTCTGCAGCG-1_3	Collecting duct principal	0.190048	0.450138	0.0876693	0.092974	0.268984	1.08981
GAGACTTGTGGGACAT-1_3	Collecting duct principal	0.401576	0.491074	0.436735	0.377674	0.308577	2.01564
GAGAGGTGTAGTTACC-1_3	Collecting duct principal	0.362702	0.469565	0.415875	0.36842	0.267271	1.88383
GAGATGGGTTGTTTGG-1_3	Collecting duct principal	0.177274	0.468353	0.134815	0.109402	0.111502	1.00135
GAGATGGTCCCGAGTG-1_3	Collecting duct principal	0.155655	0.429389	0.12277	0.110066	0.0927173	0.910596
GAGCCTGGTATCAGCT-1_3	Collecting duct principal	0.214364	0.4654	0.196503	0.184655	0.151514	1.21244
GAGGCAAGTTTGCCGG-1_3	Collecting duct principal	0.278238	0.409252	0.375677	0.312344	0.177628	1.55314
GAGGCCTGTGAAAGTT-1_3	Collecting duct principal	0.161619	0.364138	0.0329165	0.0333114	0.126863	0.718847
GAGGGTAGTCACCGCA-1_3	Collecting duct principal	0.197216	0.425663	0.189904	0.146968	0.0910777	1.05083
GAGTCATAGTAAAGCT-1_3	Collecting duct principal	0.468058	0.545484	0.541916	0.466414	0.386714	2.40859
GAGTCATCATCCGGCA-1_3	Collecting duct principal	0.249542	0.49988	0.187554	0.175202	0.177627	1.28981
GAGTCATTCCGCAGTG-1_3	Collecting duct principal	0.361869	0.464768	0.384806	0.34081	0.27351	1.82576
GAGTCTAAGGACAAGA-1_3	Collecting duct principal	0.33585	0.493371	0.346522	0.336893	0.250616	1.76325
GAGTCTATCTACCACC-1_3	Collecting duct principal	0.399244	0.529156	0.557311	0.475367	0.311825	2.2729
GAGTTACAGCAGATAT-1_3	Collecting duct principal	0.382087	0.473051	0.43459	0.379601	0.265417	1.93475
GAGTTACCACCCTTAC-1_3	Collecting duct principal	0.26603	0.467631	0.30412	0.228076	0.164464	1.43032
GATAGAAGTACCGCGT-1_3	Collecting duct principal	0.376305	0.52262	0.327535	0.315714	0.310123	1.8523
GATCACAAGCTCTGTA-1_3	Collecting duct principal	0.190176	0.439094	0.0974545	0.0522007	0.145805	0.92473
GATCCCTGTGGCTACC-1_3	Collecting duct principal	0.140896	0.403998	0.055067	0.0669886	0.250188	0.917138
GATCGTACATGACTGT-1_3	Collecting duct principal	0.250448	0.436244	0.307343	0.238225	0.149959	1.38222
GATCGTAGTAGCACAG-1_3	Collecting duct principal	0.121517	0.427657	0.0816209	0.0828263	0.159718	0.873339
GATGACTCAATGCAAA-1_3	Collecting duct principal	0.096398	0.366375	0.0330248	0.0345381	0.169644	0.69998
GATGAGGGTACTGCCG-1_3	Collecting duct principal	0.323065	0.477493	0.383339	0.298855	0.190299	1.67305
GATTCGAAGGTTCAGG-1_3	Collecting duct principal	0.417475	0.524841	0.486344	0.405999	0.334939	2.1696
GATTCTTAGCGGACAT-1_3	Collecting duct principal	0.240994	0.484868	0.202311	0.162306	0.15905	1.24953
GATTCTTGTCCTGAAT-1_3	Collecting duct principal	0.209163	0.495275	0.140839	0.162109	0.221387	1.22877
GATTGGTAGCATTTCG-1_3	Collecting duct principal	0.206281	0.421981	0.200336	0.119469	0.107575	1.05564
GATTTCTAGATGAAGG-1_3	Collecting duct principal	0.318784	0.496398	0.430296	0.313104	0.185551	1.74413
GCAACATGTCCTACAA-1_3	Collecting duct principal	0.35561	0.480549	0.336627	0.329741	0.276252	1.77878
GCAACCGTCATTCGTT-1_3	Collecting duct principal	0.223839	0.453993	0.201143	0.160174	0.13667	1.17582
GCACATAGTACCAATC-1_3	Collecting duct principal	0.167279	0.414113	0.070911	0.0508297	0.114706	0.817839
[truncated: 97,844 more rows]

## Sheet: S1C
Full lists of LMRGs and CD-DEGs
LMRGs	CD-DEGs
HDAC1	WFDC2
HDAC2	S100A11
HDAC3	SLPI
SIRT1	S100A6
SIRT2	TMSB4X
SIRT3	CLU
EP300	AQP3
ACAT2	UBB
ACIN1	GSTP1
ADAR	EEF1A1
ADNP	TSPAN1
AHNAK	SRP14
ALB	ID1
ALDH1A1	AQP2
ALDOA	PRDX1
ALDOB	RPS23
ALYREF	PEBP1
ARGLU1	H3F3B
ARID1A	MYL12B
ARID3A	PIGR
ARID3B	RPL41
ARPP19	RPL15
BCLAF1	GAPDH
BOLA2	S100A10
BRD4	HLA-B
BTF3	ENO1
BZW1	RPL29
BZW2	ACTG1
C19orf53	RPL13
CACYBP	PPDPF
CALD1	RPL11
CALM1	RPS15
CALML5	LTF
CALR	NDUFA4
CBR1	YWHAB
CBX3	RPS27A
CBX5	CD24
CCNA2	CD81
CCT5	RPL8
CD2BP2	RPL19
CDC5L	RPL7
CDV3	RPL28
CDV3	HLA-C
CDYL	PPIA
CEBPZ	TPT1
CFDP1	MT-CO1
CHD4	RPS9
CHERP	KRT19
CNN2	SERF2
CNN3	AC010894.3
COPS4	ITM2B
CRABP2	RPS3
CSRP1	RPL7A
CSRP2	RPL14
CWC15	RPL10
DDX17	KRT18
DDX18	FXYD4
DDX21	EPCAM
DDX39A	ACTB
DDX39B	RPL3
DDX3X	RASD1
DDX41	RPS24
DDX42	MMP7
DDX46	DSTN
DDX5	MYL12A
DECR1	RPS19
DFFA	RPS6
DHRS7	TPM4
DHX16	B2M
DHX9	RPS14
EAF1	CFL1
ECHDC1	RPS4X
EDF1	COX7C
EEF1A1	GSTM3
EEF1G	MYL6
EEF2	ITM2C
EHMT2	KCTD12
EIF3D	CST3
EIF3J	RPL10A
EIF4G1	COX4I1
EIF4G2	ATP6V1F
EIF4H	RPL32
EMG1	PTGER1
ENO1	SKP1
ENSA	CAMK2N1
FABP5	APOO
FAM50A	CD9
FKBP3	TACSTD2
FLYWCH2	RPLP0
FUBP1	RPL18
G6PD	LDHB
GAPDH	DYNLL1
GATAD2A	PSAP
GATAD2B	UQCR10
GFAP	UBC
GIGYF2	FGL2
GTF2F1	CD63
GTF2I	FAU
H1-2	EIF1
H1-3	CHCHD10
H1-5	IFITM2
H2AFV	CAPNS1
H2AFZ	CLIC1
H2AJ	GNAS
H2AX	LAPTM4A
H2AZ1	ATP5IF1
H2AZ2	DAZAP2
H2BC13	CSTB
H2BC14	PTMS
H2BC18	NDUFS5
H2BC5	PCSK1N
H2BU1	HLA-A
H3-3A	TPI1
H3C1	KRT8
H3C15	RPL35A
H4C1	CHCHD2
HCFC1	RPS8
HDGF	RPL6
HDGFL2	EEF2
HEXIM1	IFITM3
HIST1H1C	PARK7
HIST1H2BB	RPL13A
HIST1H2BD	AOC1
HIST1H2BH	EID1
HIST1H2BK	ATP5MC3
HIST1H2BL	PPIB
HIST1H2BN	PFN1
HIST1H2BO	CD74
HIST1H3A	STEAP1B
HIST1H4A	COX7B
HIST2H2BE	RPL36AL
HIST2H2BF	HINT1
HISTIH2BH	UQCRB
HLTF	COX6B1
HMGA1	RACK1
HMGB1	RPS11
HMGN1	CYB5A
HMGN2	HNRNPK
HMGN3	LRPAP1
HMGN4	LGALS3BP
HNRNPA1	FOLR1
HNRNPC	BEX3
HNRNPD	SOD1
HNRNPF	RPL23A
HNRNPH1	PKM
HNRNPK	MT-CO3
HNRNPL	ANXA2
HNRNPM	AIF1L
HNRNPU	TMBIM6
HSDL2	RPLP1
HSPE1	CA2
IARS2	LAMTOR5
IFI16	SET
IK	GRN
IKZF1	RPL34
ILF2	MT-ND4
ILF3	HS6ST1
IRF2BP2	SELENOM
JMJD1C	CTSH
JPT1	TMSB10
JPT2	CALM1
KHDRBS1	TXNRD1
KHSRP	DBI
KIF2C	SPCS1
KRT1	RPL36
KRT10	BCAM
LAP3	SERBP1
LCP1	TCEAL9
LDHB	CALR
LEMD3	ATP5F1D
LGALS1	RPL4
LRPPRC	TUBB
LSP1	NACA
MAGOH	TMA7
MAGOHB	ELOB
MAP2K4	SOX4
MAPRE1	COX5B
MBD2	PFDN5
MBP	RPL5
MDC1	CYSTM1
MKI67	MT-ND5
MNDA	IGFBP2
MPHOSPH6	BAG1
MSN	RAN
MTA1	ERP29
MTA2	TUBA1B
MYH13	SLC25A6
NCDN	ATP5F1E
NCL	CDH16
NEFL	UCHL1
NHLRC2	RPL24
NOC3L	TAGLN2
NOLC1	SLC25A3
NONO	ATP5F1B
NOP2	MT-CYB
NPM1	CEBPD
NSUN2	ARPC3
NUCKS1	NDUFB2
NUDT21	PTMA
NUDT5	MRFAP1
NUP133	ASAH1
NUP50	RPS2
PABPC1	PSMA7
PABPN1	HSP90AB1
PAK2	ISCU
PARP1	LDHA
PCBP1	CLDN4
PCBP2	RPL30
PCMT1	AKR1B1
PCNP	TRIR
PDAP1	PRDX5
PDLIM1	TSPYL1
PES1	NDUFA5
PFKM	BTF3
PFKP	EDF1
PFN1	APLP2
PGK1	CAPS
PHC3	RPS12
PHF6	CLDN8
PKM2	ATP5PF
POLDIP3	COA3
PPIA	SAP18
PPIL4	RPSA
PPM1G	H1FX
PPP1CB	CYCS
PPP1CC	NR4A2
PPP1R2B	FIS1
PRAM1	NUCKS1
PRCC	METAP2
PRDX1	GPX4
PRKDC	RPS3A
PRPF6	RPL27A
PSMA7	UBA52
PSMC1	OLFM4
PSME3IP1	RPS25
PTBP1	SF3B5
PTMA	THSD4-AS1
RACGAP1	POLR2L
RALYL	SDCBP
RAN	MAL2
RANBP2	RPL23
RB1	ZFP36L2
RBM10	AES
RBM14	JUNB
RBM17	GADD45GIP1
RBM25	H1F0
RBM39	HMGN1
RBMX	MZT2B
RCC2	RPS7
RECQL	RHOA
RFC1	TUFM
RFC4	DYNLRB1
RIMS1	SLC25A5
RPA1	C19orf53
RPL13	F11R
RPL14	MGST3
RPL22	ATP5MG
RPL24	SNU13
RPL29	NCL
RPL5	C4orf3
RPS11	OOEP
RPS23	ECHS1
RPS27A	RABAC1
RRP1B	RCAN1
RSL1D1	ATP5MC2
S100A11	SERPING1
S100A4	DUSP6
S100A6	LAMTOR4
SAFB	CD82
SARNP	MT-ND2
SATB1	TUBB4B
SET	TGOLN2
SF3A1	RPS18
SF3B1	RAC1
SFPQ	BAIAP2L1
SFPQ	ATP6V0E1
SH3GL1	RPS5
SMAP	AMBRA1
SMARCA5	PPP2R1A
SMARCC1	EIF4G2
SMARCC2	PRDX6
SMC3	CD164
SNRPA1	ERP27
SOD1	MT-ND1
SPR	TMEM59
SPR14	CIB1
SRP14	CANX
SRRM1	ATP5F1A
SRRM2	SRSF9
SSB	ATP6V1G1
STMN1	GABARAPL2
SUB1	DAB1
SUMO2	RORA
TCOF1	CPEB3
TERF2	ERBB4
THOC2	ANGPT1
THRAP3	PDE4D
THUMPD1	PDE1C
TKT	FSTL4
TMA7	NEAT1
TMPO	DPY19L2
TMSB4X	NELL1
TOP2B	SULT1C2
TP53	PIP5K1B
TPM4	FHOD3
TPR	BTBD11
TRIM28	LINC00970
TRIR	CCDC178
TSSC4	SLC8A1-AS1
U2AF2	APBB2
U2SURP	PPARGC1A
UBE2E1	MAGI2
UBE2M	GPHN
UPF1	LINC01098
VARS	ARL15
VIM	EPB41L3
WAS	AF233439.1
WBP11	C15orf53
WDR33	ESRRG
WIZ	MAST4
XPO5	SLIT2
XRCC4	CACNB4
YLPM1	PCDH9
ZC3H18	FGF13
ZC3H4	DSCAML1
ZMYM3	AC138305.1
ZNF207	XIST
ZNF280C	TEX41
ZNF706	PRKG1
ZNFX1	PLCL1
ZRANB2	TRPM6
ZYX	EGF
	LINC01099
	RGS6
	SLC8A1
	GPC5

## Sheet: S1D
Lasso_results
ENO1
LDHB
EEF1A1
EDF1
TMA7
NCL
TMSB4X
HMGN1

## Sheet: S1E
	SVM_results
	FeatureName	FeatureID	AvgRank
1	TMA7	23	2
2	EDF1	16	3
3	NCL	24	8
4	C19orf53	29	12.2
5	HMGN1	35	12.2
6	S100A6	5	12.8
7	CALR	7	13.2
8	EEF2	11	13.4
9	LDHB	3	14
10	PRDX1	14	14
11	PSMA7	8	15.2
12	RPS27A	33	15.6
13	PTMA	26	16.2
14	ENO1	2	16.8
15	RPS23	27	16.8
16	RPL14	34	17
17	TMSB4X	32	17.2
18	PPIA	18	18
19	SET	12	18.6
20	RPL29	36	19
21	SRP14	9	19.6
22	RPL5	21	19.6
23	CALM1	19	19.8
24	S100A11	25	22
25	TPM4	28	22.2
26	GAPDH	13	22.4
27	EEF1A1	10	23.2
28	RAN	37	24.4
29	NUCKS1	17	25.2
30	RPS11	31	25.4
31	RPL24	15	25.8
32	SOD1	1	26.4
33	BTF3	22	27.4
34	PFN1	20	28.8
35	HNRNPK	6	29.2
36	RPL13	30	31.6
37	EIF4G2	4	34.8

## Sheet: S1F
Correlation between LDHB expression and immune cell infiltration in AKI.
Cell	cor	pvalue
B cells naive	-0.127758	0.386845
B cells memory	-0.175736	0.232177
Plasma cells	0.240131	0.100182
T cells CD8	-0.0492657	0.739491
T cells CD4 naive	-0.275796	0.0577768
T cells CD4 memory resting	0.196811	0.179998
T cells CD4 memory activated	-0.177433	0.227629
T cells follicular helper	-0.172948	0.239787
T cells regulatory (Tregs)	-0.131847	0.371701
T cells gamma delta	-0.158718	0.281259
NK cells resting	-0.225042	0.124088
NK cells activated	0.231261	0.11376
Monocytes	-0.0489911	0.740892
Macrophages M0	-0.0892299	0.546434
Macrophages M1	-0.0779196	0.598601
Macrophages M2	0.691224	5.36557e-08
Dendritic cells resting	-0.183363	0.212215
Dendritic cells activated	-0.134045	0.363708
Mast cells resting	0.355912	0.0130383
Mast cells activated	-0.222627	0.128283
Eosinophils	-0.0717097	0.628139
Neutrophils	-0.0968705	0.512474

## Sheet: S1G
Correlations between five hub LMRGs and immune cell infiltration in AKI
	gene	env	r	p	rd	pd
1	LDHB	B cells naive	-0.0190759	0.556	< 0.2	>= 0.05
2	LDHB	B cells memory	0.124965	0.051	< 0.2	>= 0.05
3	LDHB	Plasma cells	-0.0063521	0.475	< 0.2	>= 0.05
4	LDHB	T cells CD8	-0.0642025	0.832	< 0.2	>= 0.05
5	LDHB	T cells CD4 naive	0.177602	0.004	< 0.2	< 0.01
6	LDHB	T cells CD4 memory resting	-0.00776162	0.525	< 0.2	>= 0.05
7	LDHB	T cells CD4 memory activated	-0.0543376	0.785	< 0.2	>= 0.05
8	LDHB	T cells follicular helper	0.0894584	0.113	< 0.2	>= 0.05
9	LDHB	T cells regulatory (Tregs)	-0.0121775	0.55	< 0.2	>= 0.05
10	LDHB	T cells gamma delta	0.0228579	0.33	< 0.2	>= 0.05
11	LDHB	NK cells resting	-0.0337249	0.825	< 0.2	>= 0.05
12	LDHB	NK cells activated	-0.0181647	0.55	< 0.2	>= 0.05
13	LDHB	Monocytes	-0.0543587	0.855	< 0.2	>= 0.05
14	LDHB	Macrophages M0	-0.0729855	0.925	< 0.2	>= 0.05
15	LDHB	Macrophages M1	-0.103449	0.978	< 0.2	>= 0.05
16	LDHB	Macrophages M2	0.176472	0.012	< 0.2	0.01 - 0.05
17	LDHB	Dendritic cells resting	0.207785	0.009	0.2 - 0.4	< 0.01
18	LDHB	Dendritic cells activated	-0.0591651	0.771	< 0.2	>= 0.05
19	LDHB	Mast cells resting	0.0417326	0.249	< 0.2	>= 0.05
20	LDHB	Mast cells activated	0.156392	0.021	< 0.2	0.01 - 0.05
21	LDHB	Eosinophils	0.243265	0.002	0.2 - 0.4	< 0.01
22	LDHB	Neutrophils	-0.0260453	0.576	< 0.2	>= 0.05
23	EDF1	B cells naive	-0.0926481	0.881	< 0.2	>= 0.05
24	EDF1	B cells memory	0.0996566	0.169	< 0.2	>= 0.05
25	EDF1	Plasma cells	0.0491036	0.233	< 0.2	>= 0.05
26	EDF1	T cells CD8	0.0405554	0.256	< 0.2	>= 0.05
27	EDF1	T cells CD4 naive	0.191694	0.009	< 0.2	< 0.01
28	EDF1	T cells CD4 memory resting	-0.0293717	0.623	< 0.2	>= 0.05
29	EDF1	T cells CD4 memory activated	0.0139953	0.353	< 0.2	>= 0.05
30	EDF1	T cells follicular helper	-0.0911508	0.781	< 0.2	>= 0.05
31	EDF1	T cells regulatory (Tregs)	-0.0105935	0.446	< 0.2	>= 0.05
32	EDF1	T cells gamma delta	-0.0446464	0.582	< 0.2	>= 0.05
33	EDF1	NK cells resting	-0.0639799	0.898	< 0.2	>= 0.05
34	EDF1	NK cells activated	-0.0876486	0.825	< 0.2	>= 0.05
35	EDF1	Monocytes	-0.00217913	0.462	< 0.2	>= 0.05
36	EDF1	Macrophages M0	-0.0898604	0.889	< 0.2	>= 0.05
37	EDF1	Macrophages M1	0.156481	0.104	< 0.2	>= 0.05
38	EDF1	Macrophages M2	0.0613727	0.237	< 0.2	>= 0.05
39	EDF1	Dendritic cells resting	-0.0458248	0.56	< 0.2	>= 0.05
40	EDF1	Dendritic cells activated	0.114655	0.158	< 0.2	>= 0.05
41	EDF1	Mast cells resting	0.109192	0.132	< 0.2	>= 0.05
42	EDF1	Mast cells activated	-0.117275	0.915	< 0.2	>= 0.05
43	EDF1	Eosinophils	0.0679312	0.228	< 0.2	>= 0.05
44	EDF1	Neutrophils	-0.0764947	0.823	< 0.2	>= 0.05
45	TMA7	B cells naive	-0.0524434	0.622	< 0.2	>= 0.05
46	TMA7	B cells memory	0.268765	0.027	0.2 - 0.4	0.01 - 0.05
47	TMA7	Plasma cells	-0.0547214	0.631	< 0.2	>= 0.05
48	TMA7	T cells CD8	-0.136452	0.97	< 0.2	>= 0.05
49	TMA7	T cells CD4 naive	0.251921	0.005	0.2 - 0.4	< 0.01
50	TMA7	T cells CD4 memory resting	-0.0682814	0.788	< 0.2	>= 0.05
51	TMA7	T cells CD4 memory activated	0.300162	0.022	0.2 - 0.4	0.01 - 0.05
52	TMA7	T cells follicular helper	0.0250898	0.334	< 0.2	>= 0.05
53	TMA7	T cells regulatory (Tregs)	-0.0978783	0.822	< 0.2	>= 0.05
54	TMA7	T cells gamma delta	0.340873	0.028	0.2 - 0.4	0.01 - 0.05
55	TMA7	NK cells resting	0.0357632	0.277	< 0.2	>= 0.05
56	TMA7	NK cells activated	0.155234	0.116	< 0.2	>= 0.05
57	TMA7	Monocytes	-0.00022123	0.435	< 0.2	>= 0.05
58	TMA7	Macrophages M0	0.158947	0.096	< 0.2	>= 0.05
59	TMA7	Macrophages M1	-0.101265	0.829	< 0.2	>= 0.05
60	TMA7	Macrophages M2	-0.0409484	0.549	< 0.2	>= 0.05
61	TMA7	Dendritic cells resting	0.371489	0.01	0.2 - 0.4	< 0.01
62	TMA7	Dendritic cells activated	-0.0141428	0.389	< 0.2	>= 0.05
63	TMA7	Mast cells resting	-0.00137299	0.424	< 0.2	>= 0.05
64	TMA7	Mast cells activated	-0.0106506	0.445	< 0.2	>= 0.05
65	TMA7	Eosinophils	0.222009	0.055	0.2 - 0.4	>= 0.05
66	TMA7	Neutrophils	0.0635429	0.169	< 0.2	>= 0.05
67	NCL	B cells naive	-0.0998672	0.934	< 0.2	>= 0.05
68	NCL	B cells memory	0.224553	0.021	0.2 - 0.4	0.01 - 0.05
69	NCL	Plasma cells	0.048545	0.255	< 0.2	>= 0.05
70	NCL	T cells CD8	-0.103674	0.905	< 0.2	>= 0.05
71	NCL	T cells CD4 naive	0.138022	0.022	< 0.2	0.01 - 0.05
72	NCL	T cells CD4 memory resting	0.0418658	0.257	< 0.2	>= 0.05
73	NCL	T cells CD4 memory activated	0.127367	0.118	< 0.2	>= 0.05
74	NCL	T cells follicular helper	-0.0888246	0.833	< 0.2	>= 0.05
75	NCL	T cells regulatory (Tregs)	-0.0861766	0.825	< 0.2	>= 0.05
76	NCL	T cells gamma delta	0.272183	0.04	0.2 - 0.4	0.01 - 0.05
77	NCL	NK cells resting	-0.0199918	0.626	< 0.2	>= 0.05
78	NCL	NK cells activated	-0.0999479	0.891	< 0.2	>= 0.05
79	NCL	Monocytes	0.0828098	0.136	< 0.2	>= 0.05
80	NCL	Macrophages M0	-0.0750971	0.823	< 0.2	>= 0.05
81	NCL	Macrophages M1	-0.111109	0.925	< 0.2	>= 0.05
82	NCL	Macrophages M2	0.036483	0.277	< 0.2	>= 0.05
83	NCL	Dendritic cells resting	0.328269	0.005	0.2 - 0.4	< 0.01
84	NCL	Dendritic cells activated	-0.0473677	0.597	< 0.2	>= 0.05
85	NCL	Mast cells resting	-0.0911585	0.893	< 0.2	>= 0.05
86	NCL	Mast cells activated	0.0136633	0.383	< 0.2	>= 0.05
87	NCL	Eosinophils	0.109121	0.138	< 0.2	>= 0.05
88	NCL	Neutrophils	-0.0802629	0.847	< 0.2	>= 0.05
89	HMGN1	B cells naive	0.00693837	0.336	< 0.2	>= 0.05
90	HMGN1	B cells memory	0.496113	0.001	0.4 - 0.6	< 0.01
91	HMGN1	Plasma cells	0.0357803	0.275	< 0.2	>= 0.05
92	HMGN1	T cells CD8	-0.0223676	0.478	< 0.2	>= 0.05
93	HMGN1	T cells CD4 naive	0.273202	0.005	0.2 - 0.4	< 0.01
94	HMGN1	T cells CD4 memory resting	-0.0250725	0.566	< 0.2	>= 0.05
95	HMGN1	T cells CD4 memory activated	0.22514	0.067	0.2 - 0.4	>= 0.05
96	HMGN1	T cells follicular helper	0.00294842	0.364	< 0.2	>= 0.05
97	HMGN1	T cells regulatory (Tregs)	-0.0930184	0.829	< 0.2	>= 0.05
98	HMGN1	T cells gamma delta	0.422583	0.012	0.4 - 0.6	0.01 - 0.05
99	HMGN1	NK cells resting	-0.00221868	0.457	< 0.2	>= 0.05
100	HMGN1	NK cells activated	-0.101739	0.872	< 0.2	>= 0.05
101	HMGN1	Monocytes	0.0473861	0.247	< 0.2	>= 0.05
102	HMGN1	Macrophages M0	-0.116096	0.977	< 0.2	>= 0.05
103	HMGN1	Macrophages M1	0.0913335	0.164	< 0.2	>= 0.05
104	HMGN1	Macrophages M2	-0.125176	0.965	< 0.2	>= 0.05
105	HMGN1	Dendritic cells resting	0.51087	0.001	0.4 - 0.6	< 0.01
106	HMGN1	Dendritic cells activated	0.132959	0.105	< 0.2	>= 0.05
107	HMGN1	Mast cells resting	0.0857059	0.148	< 0.2	>= 0.05
108	HMGN1	Mast cells activated	-0.084215	0.789	< 0.2	>= 0.05
109	HMGN1	Eosinophils	0.267059	0.04	0.2 - 0.4	0.01 - 0.05
110	HMGN1	Neutrophils	-0.0801447	0.82	< 0.2	>= 0.05

## Sheet: S1H
The qPCR results of the siRNA experiment					siRNA sequence of LDHB
Sample Name	Gene Name	Cq			Si-LDHB-542	CUGGAAACUAAGUGGAUUATT	UAAUCCACUUAGUUUCCAGTT
NC	GAPDH	21.99			Si-LDHB-1003	CCAGCGUUAUCAACCAGAATT	UUCUGGUUGAUAACGCUGGTT
NC	GAPDH	21.94			Si-LDHB-428	GGUGCAGAGAAAUGUUAAUTT	AUUAACAUUUCUCUGCACCTT
NC	GAPDH	22.19			Si-LDHB-811	GUGCCUAUGAAGUCAUCAATT	UUGAUGACUUCAUAGGCACTT
Si-542	GAPDH	22.39
Si-542	GAPDH	21.78
Si-542	GAPDH	21.61
Si-1003	GAPDH	21.64
Si-1003	GAPDH	21.72
Si-1003	GAPDH	21.93
Si-428	GAPDH	21.16
Si-428	GAPDH	21.01
Si-428	GAPDH	20.86
Si-811	GAPDH	21.3
Si-811	GAPDH	21.03
Si-811	GAPDH	21.19
Sample Name	Gene Name	Cq
NC	LDHB	34.25
NC	LDHB	33.4
NC	LDHB	33.94
Si-542	LDHB	35.33
Si-542	LDHB	36.02
Si-542	LDHB	34.42
Si-1003	LDHB	36.57
Si-1003	LDHB	36.77
Si-1003	LDHB	36.4
Si-428	LDHB	36.4
Si-428	LDHB	38.72
Si-428	LDHB	37.49
Si-811	LDHB	35.65
Si-811	LDHB	36.09
Si-811	LDHB	36.43

## Sheet: S1I
qPCR Primers
primer	sequence
IL1β-F	GTCGCTCAGGGTCACAAGAA
IL1β-R	GTGCTGCCTAATGTCCCCTT
TNFα-F	GGACTAGCCAGGAGGGAGAA
TNFα-R	CGCGGATCATGCTTTCTGTG
IL6-F	GCCTTCTTGGGACTGATGCT
IL6-R	AGCCTCCGACTTGTGAAGTG
